# Supplementary material for: Caspase-mediated DDX46 cleavage unchains antiviral immunity
Source: mBio. 2026 Mar 19;17(4):e03519-25. doi: 10.1128/mbio.03519-25 (PMC13059769; doi:10.1128/mbio.03519-25)
Supplement: Table S2 — Enriched genes identified in the RBP knockout library screen. [file mbio.03519-25-s0007.xlsx]

## Sheet: Sheet1
id	pos|score	pos|p-value	pos|fdr	pos|rank	pos|lfc	pos|goodsgrnacount	pos|goodsgrnaid	pos|goodsgrnalfc
NCL	2.1713e-05	1.2766e-05	0.012376	1	-0.17055	5	gRNA_7159;gRNA_7165;gRNA_7160;gRNA_7158;gRNA_7161;	4.3292;4.0546;4.1163;2.6628;0.56737;
EIF2AK2	2.9124e-05	7.6594e-06	0.012376	2	1.8517	7	gRNA_3775;gRNA_3773;gRNA_3771;gRNA_3770;gRNA_3776;gRNA_3768;gRNA_3772;	4.0177;2.6675;2.5051;2.1305;1.9222;1.7811;1.5892;
RPS25	0.00011153	3.8297e-05	0.024752	3	1.7711	8	gRNA_9978;gRNA_9974;gRNA_9972;gRNA_9980;gRNA_9979;gRNA_9976;gRNA_9977;gRNA_9971;	3.8676;2.4065;2.1332;2.1173;2.0019;1.5403;1.025;0.10303;
NARS	0.00021814	9.4465e-05	0.045792	4	-1.6687	4	gRNA_7119;gRNA_7123;gRNA_7124;gRNA_7125;	6.3443;4.9014;3.5459;0.70134;
RBM42	0.00024993	0.00014553	0.056436	5	1.6425	7	gRNA_8723;gRNA_8724;gRNA_8725;gRNA_8717;gRNA_8722;gRNA_8720;gRNA_8721;	3.0845;2.6356;2.1977;1.9492;1.9802;1.3358;0.49418;
RAN	0.00031516	0.0002068	0.057284	6	0.39246	6	gRNA_412;gRNA_415;gRNA_417;gRNA_416;gRNA_409;gRNA_413;	5.4498;4.7124;2.7686;1.5872;0.5905;0.19441;
DDX24	0.00037761	0.00024765	0.060025	7	-0.28417	5	gRNA_2977;gRNA_2984;gRNA_2981;gRNA_2978;gRNA_2982;	8.2702;1.2599;0.87742;0.3863;0.19441;
XPO7	0.00038299	0.0002017	0.057284	8	1.2563	8	gRNA_12063;gRNA_12067;gRNA_12068;gRNA_12070;gRNA_12069;gRNA_12064;gRNA_12065;gRNA_12061;	4.6796;3.1996;2.1998;1.7652;1.3001;1.2126;1.1735;0.93597;
FIP1L1	0.00052559	0.00031914	0.068757	9	-0.067279	5	gRNA_4671;gRNA_4672;gRNA_4668;gRNA_4670;gRNA_4673;	5.3752;3.1478;2.8606;1.5702;0.77391;
IFIT2	0.00065494	0.00045701	0.087759	10	1.6161	9	gRNA_5313;gRNA_5309;gRNA_5316;gRNA_5307;gRNA_5308;gRNA_5314;gRNA_5315;gRNA_5311;gRNA_5310;	2.935;2.1725;2.0923;1.9911;1.8049;1.4273;0.93794;0.84541;0.21202;
RPS29	0.00072343	0.00049786	0.087759	11	0.72416	5	gRNA_10033;gRNA_10038;gRNA_10034;gRNA_10036;gRNA_10039;	2.7802;2.3002;2.3413;1.9079;1.607;
CLP1	0.00094014	0.00054892	0.088696	12	-1.0741	4	gRNA_2410;gRNA_2412;gRNA_2407;gRNA_2416;	4.4144;3.9137;2.927;1.4237;
UTP11L	0.00098659	0.00074806	0.111577	13	0.0086133	5	gRNA_11896;gRNA_11893;gRNA_11895;gRNA_11899;gRNA_11897;	4.81;4.142;2.4004;0.44236;0.12141;
RBM10	0.0011804	0.00083487	0.113201	14	1.4275	9	gRNA_8476;gRNA_8468;gRNA_8475;gRNA_8474;gRNA_8473;gRNA_8469;gRNA_8472;gRNA_8471;gRNA_8467;	4.0991;3.5966;3.3211;2.2084;1.7708;1.0841;0.70486;0.0205;0.0095868;
EXOSC2	0.0012582	0.00087572	0.113201	15	-0.85008	4	gRNA_4439;gRNA_4440;gRNA_4444;gRNA_4446;	7.2263;2.7033;0.80416;0.5516;
MRPL11	0.0020045	0.0015753	0.145149	16	-0.28921	5	gRNA_6199;gRNA_6206;gRNA_6204;gRNA_6203;gRNA_6197;	4.018;4.3592;1.5848;1.1025;0.33006;
MAEL	0.0020326	0.0013506	0.145149	17	1.4112	6	gRNA_5931;gRNA_5929;gRNA_5935;gRNA_5933;gRNA_5936;gRNA_5928;	3.8804;2.4672;1.9753;1.9333;1.5202;1.3022;
SF3B4	0.0020962	0.0013914	0.145149	18	-0.20996	5	gRNA_10536;gRNA_10531;gRNA_10533;gRNA_10538;gRNA_10537;	7.1034;3.8059;0.85718;0.35139;0.28715;
AAR2	0.0021211	0.0014017	0.145149	19	0.27934	6	gRNA_1703;gRNA_1697;gRNA_1700;gRNA_1704;gRNA_1699;gRNA_1698;	6.8517;2.5759;2.3832;2.1415;0.45755;0.10113;
MRPS31	0.0021758	0.0014323	0.145149	20	0.05099	5	gRNA_6865;gRNA_6862;gRNA_6858;gRNA_6860;gRNA_6864;	5.5194;3.4089;2.8888;1.9079;0.51687;
BOP1	0.0026149	0.001708	0.145149	21	-0.52364	4	gRNA_2156;gRNA_2152;gRNA_2147;gRNA_2154;	3.5286;3.032;2.7851;0.91242;
GEMIN4	0.0026362	0.0017131	0.145149	22	0.90867	7	gRNA_4855;gRNA_4847;gRNA_4849;gRNA_4848;gRNA_4854;gRNA_4856;gRNA_4851;	3.3096;3.0299;2.9538;1.529;1.3115;0.50586;0.46569;
RPS28	0.0027586	0.0023157	0.1663	23	-2.7888	3	gRNA_10023;gRNA_10028;gRNA_10024;	4.2996;4.2186;0.16783;
NUP98	0.0028849	0.0018255	0.145149	24	0.093787	5	gRNA_236;gRNA_235;gRNA_232;gRNA_230;gRNA_237;	3.0435;2.5956;2.2874;2.1057;0.19284;
RBM44	0.0029072	0.0018459	0.145149	25	1.2623	8	gRNA_8746;gRNA_8743;gRNA_8745;gRNA_8744;gRNA_8737;gRNA_8741;gRNA_8738;gRNA_8740;	2.4235;2.2016;2.1648;1.3491;1.3347;1.1899;0.88983;0.78102;
NIP7	0.0029336	0.0018714	0.145149	26	-2.9407	4	gRNA_7201;gRNA_7204;gRNA_7206;gRNA_7200;	7.0378;3.2118;0.57633;0.045983;
PSPC1	0.0031263	0.0021063	0.157083	27	1.3439	6	gRNA_8166;gRNA_8159;gRNA_8162;gRNA_8165;gRNA_8157;gRNA_8158;	2.2439;2.1838;1.7059;1.7126;1.5895;1.0982;
COPB1	0.0033812	0.0027344	0.176733	28	-0.90847	4	gRNA_113;gRNA_111;gRNA_118;gRNA_112;	3.7175;3.6074;0.61999;0.49225;
CCT4	0.0036869	0.0026374	0.176681	29	-0.90847	2	gRNA_37;gRNA_40;	6.4691;0.94067;
FARSB	0.0037137	0.0026425	0.176681	30	-0.84075	4	gRNA_4580;gRNA_4577;gRNA_4583;gRNA_4582;	4.3094;3.8762;1.4092;0.76535;
EIF2B2	0.0038478	0.0032501	0.192769	31	0.22693	5	gRNA_3815;gRNA_3808;gRNA_3812;gRNA_3810;gRNA_3813;	3.4306;3.0205;2.3067;1.4483;0.57815;
RPS9	0.0039213	0.0032808	0.192769	32	-0.41845	4	gRNA_10134;gRNA_10136;gRNA_10133;gRNA_10135;	3.8059;3.8946;0.34394;0.10587;
RPL12	0.004192	0.0030101	0.188279	33	-1.9557	3	gRNA_9334;gRNA_9333;gRNA_9336;	3.8691;3.6993;0.99746;
ALYREF	0.0044315	0.0035412	0.195957	34	-0.77471	4	gRNA_1917;gRNA_1921;gRNA_1919;gRNA_1918;	5.1304;4.061;0.67112;0.4883;
YBX1	0.0044694	0.0036382	0.195957	35	1.142	7	gRNA_12121;gRNA_12123;gRNA_12128;gRNA_12129;gRNA_12122;gRNA_12126;gRNA_12124;	3.0164;2.8115;2.5675;1.5078;1.5163;0.77622;0.38238;
TAF2	0.0046832	0.0040569	0.201701	36	1.1988	6	gRNA_539;gRNA_544;gRNA_543;gRNA_546;gRNA_541;gRNA_540;	3.367;2.521;2.0869;1.3393;1.2726;1.125;
ZCCHC17	0.0048982	0.0042918	0.203453	37	1.0344	6	gRNA_12236;gRNA_12238;gRNA_12234;gRNA_12232;gRNA_12235;gRNA_12240;	2.4063;2.4141;2.0863;1.9912;1.0322;1.0366;
CSTF3	0.0050498	0.0034697	0.195957	38	-0.76182	3	gRNA_2698;gRNA_2705;gRNA_2706;	3.5286;3.1849;0.96414;
PRPF38A	0.0050574	0.0038731	0.200234	39	-1.1726	4	gRNA_8071;gRNA_8067;gRNA_8072;gRNA_8076;	4.3292;3.1414;2.6531;1.469;
LARP1B	0.0051854	0.0039241	0.200234	40	0.13406	5	gRNA_5667;gRNA_5673;gRNA_5672;gRNA_5674;gRNA_5671;	4.0332;2.0868;1.7903;1.6757;1.149;
PIWIL3	0.0052189	0.0048484	0.207598	41	1.2043	9	gRNA_7896;gRNA_7888;gRNA_7893;gRNA_7890;gRNA_7889;gRNA_7891;gRNA_7895;gRNA_7892;gRNA_7887;	2.9014;2.6919;2.1171;1.7706;1.3099;1.0987;0.94115;0.84443;0.42335;
RPL21	0.0052443	0.0048484	0.207598	42	-1.325	4	gRNA_9417;gRNA_9420;gRNA_9418;gRNA_9423;	3.5286;3.7508;0.92916;0.61286;
PABPC4	0.0054419	0.0051445	0.212239	43	0.39283	6	gRNA_7594;gRNA_7588;gRNA_7593;gRNA_7595;gRNA_7587;gRNA_7596;	6.3976;1.6725;1.5636;0.8158;0.66825;0.11742;
SF3B3	0.0058087	0.004302	0.203453	44	-0.48615	3	gRNA_10530;gRNA_10526;gRNA_10522;	5.1101;2.3943;2.3238;
SAMHD1	0.0058462	0.0055326	0.221762	45	1.089	7	gRNA_10361;gRNA_10370;gRNA_10367;gRNA_10363;gRNA_10369;gRNA_10362;gRNA_10366;	3.0345;1.6739;1.597;1.309;1.1389;1.0391;0.43774;
RBMX	0.0060545	0.0045828	0.207598	46	0.40221	5	gRNA_8874;gRNA_8876;gRNA_8870;gRNA_8869;gRNA_8875;	3.2332;2.7409;2.5373;0.96885;0.85978;
EIF2B3	0.0062277	0.0047871	0.207598	47	-0.90847	3	gRNA_3824;gRNA_3826;gRNA_3817;	4.1911;2.2638;2.1533;
RPL17	0.0063249	0.004925	0.207598	48	0.086717	5	gRNA_9381;gRNA_9383;gRNA_9379;gRNA_9377;gRNA_9380;	2.7329;2.2818;1.9882;1.1934;1.0819;
MARS2	0.0064438	0.0062679	0.233498	49	-0.32733	5	gRNA_5977;gRNA_5985;gRNA_5981;gRNA_5983;gRNA_5978;	3.895;3.1596;2.1755;1.8084;0.80692;
CPSF6	0.0067981	0.0065028	0.233498	50	-2.4503	3	gRNA_2641;gRNA_2645;gRNA_2638;	3.8676;3.8628;0.87707;
HARS2	0.007111	0.0066662	0.233999	51	0.014363	5	gRNA_5017;gRNA_5021;gRNA_5020;gRNA_5019;gRNA_5018;	6.3224;1.233;1.1465;0.44843;0.25898;
SF3B2	0.007153	0.0056041	0.221762	52	-0.23973	5	gRNA_10517;gRNA_10513;gRNA_10519;gRNA_10514;gRNA_10515;	6.4299;1.1763;0.93937;0.87812;0.42901;
PUM2	0.0073275	0.0067581	0.233999	53	-0.51359	4	gRNA_8252;gRNA_8249;gRNA_8248;gRNA_8254;	4.0718;3.6827;1.3107;0.42719;
RRP7A	0.0082116	0.0072636	0.237082	54	1.0338	6	gRNA_10263;gRNA_10270;gRNA_10262;gRNA_10269;gRNA_10265;gRNA_10268;	3.2788;3.2051;2.0672;1.8229;1.1907;0.8769;
PUS3	0.0086265	0.0063905	0.233498	55	-0.26982	5	gRNA_8313;gRNA_8314;gRNA_8315;gRNA_8310;gRNA_8312;	4.4144;3.4317;1.07;1.0047;0.36231;
EIF2S3	0.0086327	0.0059207	0.229604	56	-0.90847	3	gRNA_3880;gRNA_3882;gRNA_3881;	3.2266;2.9738;1.0136;
PUS7L	0.0087776	0.0075189	0.237082	57	0.37833	6	gRNA_8332;gRNA_8334;gRNA_8329;gRNA_8335;gRNA_8336;gRNA_8330;	5.9891;2.8394;2.0048;1.2396;0.61711;0.13956;
DDX46	0.0088528	0.0064466	0.233498	58	-0.90847	4	gRNA_3118;gRNA_3122;gRNA_3120;gRNA_3117;	4.1876;3.1813;0.46295;0.38192;
PSMD7	0.0089264	0.0075598	0.237082	59	0.10298	6	gRNA_400;gRNA_399;gRNA_404;gRNA_401;gRNA_402;gRNA_405;	3.9644;3.7467;1.4396;0.26222;0.17442;0.031537;
UTP3	0.0090249	0.0075649	0.237082	60	-0.77964	4	gRNA_11966;gRNA_11961;gRNA_11962;gRNA_11964;	4.5943;3.6505;0.95698;0.53582;
NIFK	0.0090283	0.0090559	0.258071	61	-0.90847	2	gRNA_7192;gRNA_7191;	5.3538;1.0533;
DDX41	0.0095685	0.006896	0.234584	62	0.91245	6	gRNA_3090;gRNA_3095;gRNA_3093;gRNA_3092;gRNA_3087;gRNA_3091;	4.1819;3.3656;1.3404;1.3243;1.2444;0.58048;
SSB	0.0095758	0.0078253	0.237082	63	0.40849	6	gRNA_11212;gRNA_11213;gRNA_11219;gRNA_11214;gRNA_11217;gRNA_11220;	4.5454;3.0845;2.4141;1.0989;0.73224;0.084749;
MRPS14	0.0095887	0.0078253	0.237082	64	0.30508	7	gRNA_6689;gRNA_6696;gRNA_6688;gRNA_6693;gRNA_6695;gRNA_6690;gRNA_6694;	2.9093;1.965;1.7942;1.6664;0.32343;0.28673;0.097716;
MRPL46	0.0096099	0.0078253	0.237082	65	-0.70127	3	gRNA_6542;gRNA_6546;gRNA_6541;	5.8583;1.3028;0.65872;
DHX58	0.01029	0.0085249	0.24686	66	1.0301	8	gRNA_3436;gRNA_3432;gRNA_3430;gRNA_3433;gRNA_3429;gRNA_3435;gRNA_3431;gRNA_3427;	3.8456;2.2694;2.3084;1.5208;1.2888;0.77138;0.47788;0.29887;
SMN1	0.010527	0.0081266	0.242422	67	-0.54778	4	gRNA_10700;gRNA_10698;gRNA_10699;gRNA_10697;	3.9268;3.1451;2.008;1.6769;
PSMA2	0.011025	0.011134	0.270179	68	-0.90847	3	gRNA_328;gRNA_320;gRNA_327;	5.2875;2.267;1.4054;
RPL18	0.011305	0.011435	0.270179	69	-0.5589	4	gRNA_9396;gRNA_9390;gRNA_9388;gRNA_9393;	2.1638;1.8684;1.4876;1.4143;
EIF3B	0.011647	0.0091836	0.258071	70	0.28464	5	gRNA_3909;gRNA_3913;gRNA_3911;gRNA_3908;gRNA_3914;	5.6319;2.3067;1.4964;1.3769;0.81928;
LARS	0.011982	0.00853	0.24686	71	-0.90847	3	gRNA_5721;gRNA_5726;gRNA_5722;	5.4079;2.498;0.94615;
GARS	0.012001	0.011992	0.270179	72	0.019325	5	gRNA_4820;gRNA_4817;gRNA_4818;gRNA_4821;gRNA_4825;	2.8076;2.2193;2.0634;0.52961;0.32355;
POLR2I	0.012022	0.011992	0.270179	73	-1.1354	3	gRNA_294;gRNA_291;gRNA_292;	5.2181;0.961;0.61565;
RNASE3	0.012103	0.01045	0.270179	74	-0.14229	4	gRNA_9083;gRNA_9086;gRNA_9081;gRNA_9080;	5.31;2.1651;2.0164;0.035838;
EIF2B1	0.012668	0.010527	0.270179	75	0.86763	6	gRNA_3800;gRNA_3803;gRNA_3805;gRNA_3802;gRNA_3801;gRNA_3799;	2.9221;2.2845;1.4161;1.2324;1.2188;0.51648;
DDX60L	0.012795	0.01068	0.270179	76	0.52298	5	gRNA_3273;gRNA_3270;gRNA_3271;gRNA_3267;gRNA_3275;	2.5818;2.5243;1.7709;1.6824;1.0758;
YTHDF2	0.012955	0.010685	0.270179	77	1.068	8	gRNA_12189;gRNA_12185;gRNA_12184;gRNA_12186;gRNA_12181;gRNA_12183;gRNA_12182;gRNA_12187;	1.9208;1.9187;1.4401;1.3285;1.2606;0.87546;0.17918;0.11442;
METTL2A	0.012983	0.010685	0.270179	78	0.57072	7	gRNA_6081;gRNA_6083;gRNA_6080;gRNA_6085;gRNA_6078;gRNA_6084;gRNA_6079;	2.2229;1.995;1.6729;1.7488;0.70897;0.43247;0.31431;
TFIP11	0.013083	0.011047	0.270179	79	-0.45825	4	gRNA_11476;gRNA_11471;gRNA_11475;gRNA_11474;	3.8398;3.2228;1.7888;1.0326;
CPSF3L	0.013116	0.012692	0.270179	80	-0.54816	4	gRNA_2612;gRNA_2609;gRNA_2616;gRNA_2614;	2.8691;2.2015;1.5747;0.5678;
CHMP2A	0.013268	0.012697	0.270179	81	-0.90847	3	gRNA_92;gRNA_96;gRNA_97;	3.2845;2.5937;1.2151;
CLK2	0.014248	0.01167	0.270179	82	1.0386	6	gRNA_2383;gRNA_2379;gRNA_2377;gRNA_2378;gRNA_2381;gRNA_2384;	2.6166;2.6283;2.2542;1.3419;1.1384;0.9389;
RSL24D1	0.014325	0.011793	0.270179	83	-0.63972	4	gRNA_10314;gRNA_10320;gRNA_10316;gRNA_10315;	4.2926;3.0865;2.1282;1.5694;
SLIRP	0.014679	0.012217	0.270179	84	-0.14287	5	gRNA_10605;gRNA_10609;gRNA_10607;gRNA_10610;gRNA_10604;	4.3292;2.4063;2.2385;1.6547;0.76716;
ISY1	0.015005	0.012482	0.270179	85	-1.1378	3	gRNA_5575;gRNA_5576;gRNA_5574;	5.2181;2.2904;0.1954;
EIF5	0.015086	0.014285	0.284478	86	-0.24133	5	gRNA_4161;gRNA_4165;gRNA_4159;gRNA_4164;gRNA_4162;	4.0911;3.2476;2.0712;1.0345;0.42582;
TARS	0.015314	0.012574	0.270179	87	0.42448	6	gRNA_11345;gRNA_11346;gRNA_11343;gRNA_11348;gRNA_11341;gRNA_11347;	3.0845;2.7329;1.559;0.54662;0.55071;0.30234;
RPS17	0.01532	0.012574	0.270179	88	0.49636	5	gRNA_9898;gRNA_9896;gRNA_9894;gRNA_9899;gRNA_9893;	2.4575;1.7805;1.4823;1.2959;1.1978;
SNRPF	0.015331	0.013529	0.279071	89	-0.41186	4	gRNA_10900;gRNA_10898;gRNA_10899;gRNA_10894;	3.1464;2.1771;1.9821;1.4085;
TUBA1B	0.015402	0.014821	0.287376	90	0.30393	5	gRNA_554;gRNA_555;gRNA_558;gRNA_553;gRNA_557;	4.4359;3.0286;2.1385;1.4393;0.64176;
MRPL38	0.015413	0.012579	0.270179	91	-0.75738	4	gRNA_6456;gRNA_6447;gRNA_6453;gRNA_6455;	3.45;3.0013;2.2628;1.3415;
ABT1	0.015451	0.012579	0.270179	92	0.34033	5	gRNA_1739;gRNA_1742;gRNA_1745;gRNA_1743;gRNA_1744;	1.7505;1.5815;1.3296;1.2231;1.2289;
METTL10	0.015748	0.012814	0.270179	93	0.88935	8	gRNA_6058;gRNA_6059;gRNA_6063;gRNA_6064;gRNA_6061;gRNA_6065;gRNA_6062;gRNA_6060;	1.8496;1.6711;1.3492;1.1216;1.2315;0.6571;0.54892;0.57205;
EIF5AL1	0.015859	0.012819	0.270179	94	0.71801	6	gRNA_4187;gRNA_4196;gRNA_4188;gRNA_4192;gRNA_4189;gRNA_4195;	3.6739;1.5958;1.6663;1.7051;1.0802;0.35585;
MRPL14	0.016096	0.013989	0.284478	95	-0.90847	3	gRNA_6227;gRNA_6231;gRNA_6233;	2.9765;3.1292;1.0605;
RPL41	0.016526	0.011558	0.270179	96	-0.37854	2	gRNA_9707;gRNA_9710;	3.9837;0.15138;
RRP12	0.016852	0.013386	0.279071	97	-0.27776	4	gRNA_10225;gRNA_10224;gRNA_10227;gRNA_10222;	3.1849;3.319;0.49763;0.2289;
NAPA	0.016994	0.014402	0.284478	98	0.56829	6	gRNA_216;gRNA_209;gRNA_211;gRNA_215;gRNA_212;gRNA_214;	5.4261;1.9079;1.3842;0.97575;0.63189;0.50468;
HNRNPA2B1	0.017383	0.014234	0.284478	99	0.89834	7	gRNA_5073;gRNA_5070;gRNA_5068;gRNA_5076;gRNA_5074;gRNA_5067;gRNA_5075;	2.9867;2.2817;1.6923;1.2702;1.2001;0.59655;0.43985;
MARS	0.017611	0.017818	0.31166	100	-1.6034	4	gRNA_5967;gRNA_5972;gRNA_5973;gRNA_5971;	5.1201;1.6147;0.8121;0.32297;
UTP14C	0.017899	0.014525	0.284478	101	-0.66965	4	gRNA_11918;gRNA_11914;gRNA_11911;gRNA_11919;	5.7003;0.65564;0.44454;0.071295;
RARS2	0.017993	0.017823	0.31166	102	-0.72909	4	gRNA_8412;gRNA_8416;gRNA_8414;gRNA_8411;	4.1593;2.9346;1.3734;0.47644;
IMP4	0.018724	0.015296	0.293648	103	0.16354	6	gRNA_5380;gRNA_5385;gRNA_5379;gRNA_5378;gRNA_5382;gRNA_5377;	5.7227;1.0586;0.61961;0.35491;0.19441;0.13266;
EARS2	0.019135	0.01621	0.305248	104	0.47669	7	gRNA_3559;gRNA_3564;gRNA_3557;gRNA_3561;gRNA_3558;gRNA_3563;gRNA_3565;	2.64;2.3067;2.0312;1.1718;0.8121;0.14128;0.1179;
FXR2	0.019307	0.016215	0.305248	105	0.75868	7	gRNA_4770;gRNA_4773;gRNA_4776;gRNA_4774;gRNA_4767;gRNA_4768;gRNA_4769;	2.8481;2.6728;2.2218;1.4517;0.93845;0.57892;0.21782;
RBM15	0.01962	0.016751	0.31166	106	0.57347	8	gRNA_8521;gRNA_8522;gRNA_8523;gRNA_8517;gRNA_8519;gRNA_8526;gRNA_8524;gRNA_8518;	2.8742;2.1401;1.7027;1.641;0.69826;0.44868;0.31697;0.043724;
PAIP2	0.01983	0.016879	0.31166	107	0.79407	6	gRNA_7649;gRNA_7656;gRNA_7652;gRNA_7655;gRNA_7651;gRNA_7647;	2.8039;1.7104;1.4054;1.2558;1.1931;0.39505;
PRPF18	0.01984	0.020616	0.338857	108	-0.048569	5	gRNA_8032;gRNA_8029;gRNA_8028;gRNA_8030;gRNA_8036;	5.0149;1.5499;1.3792;1.0788;0.81133;
SNRNP35	0.01997	0.020622	0.338857	109	-0.58015	4	gRNA_10763;gRNA_10768;gRNA_10765;gRNA_10766;	3.8059;2.9052;1.3773;1.3965;
SNRPD1	0.020262	0.017476	0.31166	110	-1.6604	4	gRNA_10858;gRNA_10856;gRNA_10855;gRNA_10854;	3.6739;3.1651;1.3296;0.49918;
RPL8	0.020373	0.017476	0.31166	111	-1.6278	3	gRNA_9765;gRNA_9763;gRNA_9768;	5.6577;2.4019;0.30832;
PSMD1	0.020581	0.0215	0.34453	112	-0.73832	4	gRNA_370;gRNA_378;gRNA_372;gRNA_376;	5.4089;1.4115;0.14361;0.11798;
IFIT3	0.020583	0.017997	0.31166	113	1.098	7	gRNA_5318;gRNA_5319;gRNA_5322;gRNA_5325;gRNA_5326;gRNA_5321;gRNA_5324;	1.867;1.6505;1.6088;1.4545;1.1691;1.0156;1.0269;
QARS	0.020663	0.017997	0.31166	114	0.95714	8	gRNA_8354;gRNA_8351;gRNA_8347;gRNA_8355;gRNA_8348;gRNA_8353;gRNA_8352;gRNA_8350;	3.3943;1.8474;1.7729;1.1552;1.1888;0.75903;0.46469;0.14582;
DDX60	0.020768	0.018002	0.31166	115	-1.7417	3	gRNA_3257;gRNA_3262;gRNA_3258;	3.1834;2.7993;2.2036;
RBM47	0.021233	0.018732	0.318612	116	0.59822	6	gRNA_8776;gRNA_8771;gRNA_8772;gRNA_8770;gRNA_8775;gRNA_8774;	2.808;1.8629;1.678;1.3266;1.1353;0.061134;
RPA2	0.021752	0.019345	0.326173	117	0.039595	5	gRNA_459;gRNA_466;gRNA_462;gRNA_461;gRNA_467;	2.071;2.1267;2.0995;1.0853;0.57552;
MRPS34	0.022169	0.021959	0.345217	118	-1.0403	4	gRNA_6877;gRNA_6879;gRNA_6886;gRNA_6878;	4.3184;2.9009;1.2271;1.1232;
APOBEC1	0.022318	0.020198	0.337615	119	-0.35049	5	gRNA_1964;gRNA_1957;gRNA_1958;gRNA_1961;gRNA_1963;	2.3607;1.7896;1.6851;1.5903;0.066697;
SNRNP200	0.022602	0.018492	0.317314	120	-0.55396	3	gRNA_10732;gRNA_10735;gRNA_10731;	4.7782;1.2944;0.94517;
TNRC6A	0.023005	0.021061	0.340305	121	0.87004	8	gRNA_11650;gRNA_11647;gRNA_11645;gRNA_11649;gRNA_11641;gRNA_11643;gRNA_11648;gRNA_11644;	2.9675;2.4467;1.739;1.2242;1.1284;0.61167;0.30718;0.079781;
MRPL40	0.023543	0.022587	0.347595	122	-0.82151	3	gRNA_6478;gRNA_6479;gRNA_6485;	4.8715;1.2747;0.48434;
PRKAB2	0.023584	0.022077	0.345217	123	0.48019	6	gRNA_307;gRNA_303;gRNA_300;gRNA_306;gRNA_299;gRNA_308;	2.5201;1.8419;1.7396;1.5779;0.60245;0.35793;
RPL5	0.024246	0.020989	0.340305	124	-1.4084	2	gRNA_9713;gRNA_9714;	4.6783;0.36832;
DBR1	0.024605	0.023328	0.35338	125	-0.41274	5	gRNA_2845;gRNA_2840;gRNA_2843;gRNA_2837;gRNA_2844;	3.7653;2.9542;1.1216;0.6606;0.082996;
RPS6	0.025118	0.022036	0.345217	126	-0.90847	3	gRNA_10105;gRNA_10101;gRNA_10110;	4.2846;2.8392;1.6419;
INTS3	0.025391	0.024073	0.356398	127	-0.85686	4	gRNA_5428;gRNA_5431;gRNA_5433;gRNA_5436;	4.7782;2.1275;1.4322;0.62743;
COPS2	0.025559	0.022281	0.345624	128	-0.6173	3	gRNA_125;gRNA_124;gRNA_120;	4.6077;0.8121;0.60763;
XRCC6	0.025652	0.024078	0.356398	129	-0.90847	4	gRNA_616;gRNA_618;gRNA_612;gRNA_617;	4.2907;2.7196;0.49651;0.4562;
MRPS12	0.026044	0.024773	0.363899	130	0.1411	5	gRNA_6683;gRNA_6680;gRNA_6679;gRNA_6678;gRNA_6686;	2.9585;1.8935;1.3941;1.3345;1.1191;
RPL37	0.026111	0.023767	0.356398	131	-0.040702	5	gRNA_9638;gRNA_9642;gRNA_9640;gRNA_9639;gRNA_9645;	2.7397;1.4876;1.2384;1.1001;0.25814;
EXOSC1	0.026203	0.025284	0.368607	132	0.40934	6	gRNA_4418;gRNA_4420;gRNA_4425;gRNA_4419;gRNA_4422;gRNA_4424;	2.3595;2.0961;2.084;1.1885;0.68825;0.13044;
DDX25	0.026858	0.026448	0.379987	133	0.86384	8	gRNA_2990;gRNA_2991;gRNA_2988;gRNA_2995;gRNA_2987;gRNA_2993;gRNA_2994;gRNA_2992;	3.3808;1.7744;1.6005;1.5221;1.0954;0.63225;0.4487;0.35176;
PUF60	0.027527	0.023129	0.353122	134	-0.5588	4	gRNA_8233;gRNA_8234;gRNA_8231;gRNA_8235;	4.9434;2.5606;1.7734;0.76605;
EIF4E2	0.027539	0.02777	0.387385	135	0.82436	7	gRNA_4094;gRNA_4089;gRNA_4093;gRNA_4092;gRNA_4087;gRNA_4091;gRNA_4095;	2.2265;1.6702;1.2758;1.2113;1.0856;0.56314;0.1487;
EIF2AK3	0.029349	0.029716	0.407928	136	1.0008	7	gRNA_3784;gRNA_3782;gRNA_3786;gRNA_3781;gRNA_3783;gRNA_3778;gRNA_3779;	2.658;1.4749;1.3903;1.0826;1.0997;0.91904;0.6248;
PIH1D2	0.029463	0.029874	0.407928	137	0.91172	9	gRNA_7844;gRNA_7843;gRNA_7842;gRNA_7837;gRNA_7838;gRNA_7841;gRNA_7846;gRNA_7845;gRNA_7839;	2.4312;1.5504;1.585;1.4651;0.94061;0.88283;0.26814;0.1699;0.13929;
CACTIN	0.02995	0.030482	0.413314	138	-0.019382	5	gRNA_2208;gRNA_2214;gRNA_2207;gRNA_2210;gRNA_2209;	2.7329;1.5555;1.4857;1.4802;0.17585;
LSM6	0.030389	0.031722	0.424206	139	0.84668	6	gRNA_5877;gRNA_5884;gRNA_5882;gRNA_5878;gRNA_5881;gRNA_5883;	1.8441;1.4467;1.3019;0.8121;1.0749;0.88125;
POP7	0.030847	0.032831	0.435788	140	0.094745	5	gRNA_7971;gRNA_7974;gRNA_7968;gRNA_7976;gRNA_7973;	3.2788;2.0601;2.0619;0.80956;0.47407;
DDX51	0.031389	0.026652	0.379987	141	-0.42956	4	gRNA_3171;gRNA_3172;gRNA_3175;gRNA_3167;	4.0454;2.6706;0.73773;0.48513;
CNOT11	0.031611	0.033627	0.435788	142	0.34762	5	gRNA_2464;gRNA_2458;gRNA_2466;gRNA_2460;gRNA_2461;	2.1164;2.0201;2.0027;1.4526;0.9288;
SF1	0.031655	0.026652	0.379987	143	-0.025695	5	gRNA_10463;gRNA_10462;gRNA_10465;gRNA_10466;gRNA_10461;	4.3546;2.154;1.8421;1.2316;0.27472;
PCBP4	0.031722	0.033632	0.435788	144	-0.21621	4	gRNA_7815;gRNA_7811;gRNA_7812;gRNA_7809;	3.2012;2.9582;0.73852;0.47888;
PAN3	0.032066	0.034276	0.435788	145	0.25845	6	gRNA_7685;gRNA_7677;gRNA_7684;gRNA_7679;gRNA_7678;gRNA_7686;	3.0682;3.0298;1.1014;0.66341;0.33138;0.18551;
UBAP2L	0.032457	0.034761	0.435788	146	0.096575	5	gRNA_11821;gRNA_11825;gRNA_11824;gRNA_11830;gRNA_11826;	2.3318;2.2252;1.9649;0.60526;0.33318;
YARS	0.032504	0.027147	0.384223	147	0.17503	5	gRNA_12103;gRNA_12101;gRNA_12104;gRNA_12108;gRNA_12105;	2.6706;2.64;0.98997;0.54436;0.51357;
INTS8	0.032511	0.027622	0.387385	148	-1.3772	3	gRNA_5477;gRNA_5485;gRNA_5484;	2.4648;2.3422;1.899;
PSMD6	0.032661	0.035384	0.435788	149	-0.43884	4	gRNA_398;gRNA_391;gRNA_392;gRNA_393;	4.5335;2.2281;0.70462;0.13515;
SF3A2	0.032821	0.035384	0.435788	150	0.65781	6	gRNA_10490;gRNA_10485;gRNA_10482;gRNA_10486;gRNA_10487;gRNA_10481;	1.9995;1.462;1.5077;1.2611;1.0537;0.26189;
CPSF7	0.03296	0.035384	0.435788	151	0.4109	5	gRNA_2656;gRNA_2654;gRNA_2651;gRNA_2652;gRNA_2650;	2.9814;1.3011;1.2295;1.1089;0.94061;
RRP9	0.033476	0.035389	0.435788	152	-0.65971	5	gRNA_10287;gRNA_10290;gRNA_10281;gRNA_10282;gRNA_10285;	5.0697;1.9079;0.70684;0.56991;0.12813;
G3BP2	0.034175	0.035807	0.435788	153	0.5523	7	gRNA_4794;gRNA_4789;gRNA_4787;gRNA_4788;gRNA_4795;gRNA_4791;gRNA_4792;	2.2627;1.6148;1.5589;1.4479;0.74142;0.36318;0.10881;
TNRC6B	0.034674	0.036277	0.435788	154	0.27812	5	gRNA_11658;gRNA_11657;gRNA_11655;gRNA_11653;gRNA_11651;	3.7098;2.6105;1.6164;1.4511;0.81002;
EIF1AD	0.034711	0.029552	0.407928	155	-0.90847	3	gRNA_3711;gRNA_3714;gRNA_3713;	4.2386;1.0451;0.45825;
RBM27	0.035467	0.036931	0.435788	156	0.46635	6	gRNA_8629;gRNA_8633;gRNA_8636;gRNA_8631;gRNA_8634;gRNA_8628;	3.8056;1.7281;1.6466;1.4385;0.70407;0.22862;
CNOT8	0.035915	0.037641	0.435788	157	0.24221	6	gRNA_2530;gRNA_2532;gRNA_2535;gRNA_2529;gRNA_2528;gRNA_2531;	4.4144;2.7163;0.98449;0.42855;0.31438;0.17004;
PSMA3	0.035952	0.030834	0.415188	158	-0.90847	4	gRNA_332;gRNA_334;gRNA_330;gRNA_335;	4.243;2.6523;0.75519;0.66718;
CNOT4	0.037038	0.037646	0.435788	159	0.40383	6	gRNA_2496;gRNA_2487;gRNA_2494;gRNA_2493;gRNA_2492;gRNA_2495;	3.8371;2.9624;1.6039;0.91902;0.45996;0.34769;
CPEB3	0.037538	0.037646	0.435788	160	-0.37654	5	gRNA_2563;gRNA_2566;gRNA_2557;gRNA_2565;gRNA_2559;	4.7286;1.1845;0.37705;0.2013;0.17996;
RAVER2	0.038348	0.038427	0.435788	161	0.22382	7	gRNA_8427;gRNA_8433;gRNA_8431;gRNA_8432;gRNA_8430;gRNA_8429;gRNA_8435;	5.0507;1.1023;0.68442;0.42444;0.34874;0.098895;0.059245;
XRN2	0.038706	0.034628	0.435788	162	-1.1354	4	gRNA_12095;gRNA_12096;gRNA_12094;gRNA_12097;	2.9734;1.9357;1.3926;1.2801;
ADAR	0.038871	0.033913	0.435788	163	-1.5405	3	gRNA_1792;gRNA_1795;gRNA_1788;	2.9765;2.6199;1.4103;
GEMIN6	0.039071	0.038432	0.435788	164	-1.781	3	gRNA_4870;gRNA_4872;gRNA_4874;	2.8708;2.8128;1.1549;
TAF15	0.039293	0.03499	0.435788	165	0.10826	6	gRNA_11303;gRNA_11302;gRNA_11306;gRNA_11307;gRNA_11309;gRNA_11301;	2.5537;2.3946;1.4629;1.1571;0.17179;0.044744;
ARCN1	0.039471	0.037518	0.435788	166	-0.90847	3	gRNA_24;gRNA_22;gRNA_21;	3.221;2.2042;0.32137;
TSEN2	0.0398	0.038432	0.435788	167	-0.24192	5	gRNA_11744;gRNA_11749;gRNA_11742;gRNA_11750;gRNA_11743;	2.9799;2.0102;1.5681;1.2576;0.2009;
RPS19	0.039815	0.035736	0.435788	168	-1.1181	4	gRNA_9912;gRNA_9918;gRNA_9919;gRNA_9914;	2.9845;2.3533;1.7377;1.0844;
CCDC59	0.040372	0.039172	0.439106	169	-0.69585	4	gRNA_2250;gRNA_2252;gRNA_2253;gRNA_2248;	4.3292;1.3474;1.1232;0.75032;
MRPL21	0.041338	0.039178	0.439106	170	-2.5303	3	gRNA_6313;gRNA_6308;gRNA_6315;	3.5213;2.7484;1.6373;
RPL15	0.042171	0.036778	0.435788	171	-0.33241	5	gRNA_9372;gRNA_9370;gRNA_9376;gRNA_9368;gRNA_9371;	3.45;1.7649;1.6363;1.3195;0.046041;
RPL10A	0.042967	0.037513	0.435788	172	-0.87987	3	gRNA_9306;gRNA_9301;gRNA_9302;	4.0911;0.88537;0.78047;
RNASEL	0.04417	0.037804	0.435788	173	-0.60886	4	gRNA_9187;gRNA_9192;gRNA_9190;gRNA_9193;	2.6982;2.739;0.70736;0.22562;
NXF2B	0.044779	0.041675	0.453972	174	0.21827	6	gRNA_7451;gRNA_7448;gRNA_7449;gRNA_7455;gRNA_7454;gRNA_7453;	3.5962;2.0535;1.9157;0.81758;0.34261;0.093931;
RPL28	0.045034	0.041675	0.453972	175	0.26912	5	gRNA_9525;gRNA_9517;gRNA_9522;gRNA_9524;gRNA_9519;	1.7471;1.6509;1.4613;1.4168;0.98866;
PAIP2B	0.045541	0.042027	0.455252	176	0.41216	7	gRNA_7659;gRNA_7658;gRNA_7666;gRNA_7665;gRNA_7664;gRNA_7661;gRNA_7663;	2.3635;2.2528;1.6237;1.3623;0.80089;0.023437;0.013076;
ADARB1	0.045966	0.042711	0.459172	177	0.77309	6	gRNA_1799;gRNA_1804;gRNA_1801;gRNA_1803;gRNA_1802;gRNA_1806;	1.7588;1.4877;1.5149;1.3334;0.92649;0.61968;
MRPL28	0.046422	0.043094	0.459172	178	0.10768	5	gRNA_6366;gRNA_6359;gRNA_6361;gRNA_6365;gRNA_6364;	4.3578;2.591;1.0808;0.96406;0.26222;
DDX5	0.046663	0.040444	0.449454	179	-0.96043	3	gRNA_3153;gRNA_3150;gRNA_3156;	2.699;2.071;1.405;
SETD1A	0.046738	0.043099	0.459172	180	-0.58135	4	gRNA_10444;gRNA_10441;gRNA_10448;gRNA_10449;	2.2193;2.2867;1.4032;1.3656;
RPS2	0.046955	0.040791	0.449454	181	-0.68646	3	gRNA_9921;gRNA_9928;gRNA_9924;	4.5347;2.1686;1.1684;
CMTR1	0.047678	0.040796	0.449454	182	-3.2583	1	gRNA_2436;	4.225;
SNRPE	0.04805	0.055732	0.551349	183	-0.16192	5	gRNA_10886;gRNA_10889;gRNA_10882;gRNA_10883;gRNA_10881;	3.659;1.718;1.6476;0.97928;0.58463;
EIF3K	0.048846	0.044457	0.471054	184	-0.70155	4	gRNA_4003;gRNA_4004;gRNA_3997;gRNA_4002;	2.7734;2.7522;0.76544;0.25171;
CRNKL1	0.049048	0.056707	0.558149	185	-0.98402	3	gRNA_2661;gRNA_2662;gRNA_2657;	2.3268;1.7635;1.5238;
NANOS1	0.049632	0.045448	0.474533	186	0.1947	7	gRNA_7090;gRNA_7093;gRNA_7094;gRNA_7087;gRNA_7088;gRNA_7089;gRNA_7096;	4.782;0.73254;0.60634;0.47256;0.20444;0.18495;0.068532;
SMG8	0.050082	0.04576	0.474533	187	0.69728	6	gRNA_10677;gRNA_10680;gRNA_10675;gRNA_10676;gRNA_10671;gRNA_10674;	2.6511;2.13;1.5271;1.3018;0.91402;0.48055;
DNMT3B	0.050456	0.045765	0.474533	188	-0.010322	5	gRNA_3529;gRNA_3531;gRNA_3535;gRNA_3532;gRNA_3530;	2.5221;1.9603;1.8863;1.1906;0.21903;
EXOG	0.050804	0.045765	0.474533	189	0.35581	7	gRNA_4408;gRNA_4409;gRNA_4411;gRNA_4413;gRNA_4415;gRNA_4416;gRNA_4407;	1.8112;1.8785;1.5438;1.3345;0.43969;0.27192;0.1096;
GTPBP1	0.051234	0.046566	0.480277	190	0.31194	7	gRNA_4958;gRNA_4964;gRNA_4959;gRNA_4963;gRNA_4957;gRNA_4961;gRNA_4966;	4.6437;1.6237;1.0654;0.38723;0.33451;0.28937;0.067958;
TBRG4	0.052175	0.047373	0.486013	191	0.72627	7	gRNA_11370;gRNA_11365;gRNA_11368;gRNA_11366;gRNA_11361;gRNA_11364;gRNA_11369;	1.9131;1.8473;1.3788;1.3387;0.77071;0.68182;0.10547;
METTL1	0.053624	0.049252	0.502632	192	-0.83216	4	gRNA_6047;gRNA_6054;gRNA_6051;gRNA_6056;	4.4436;2.5004;1.3738;0.064202;
SCAF8	0.054032	0.049977	0.507361	193	-0.78077	5	gRNA_10424;gRNA_10430;gRNA_10425;gRNA_10426;gRNA_10423;	3.9837;0.7134;0.64824;0.35151;0.1358;
DHX8	0.054068	0.063933	0.605337	194	-0.90847	3	gRNA_3445;gRNA_3446;gRNA_3437;	4.1425;0.5618;0.10177;
NOL8	0.055229	0.05108	0.515857	195	-0.15439	5	gRNA_7245;gRNA_7238;gRNA_7241;gRNA_7243;gRNA_7242;	4.4521;1.4933;1.2374;0.59984;0.26253;
CDK11B	0.056517	0.055507	0.551349	196	0.68091	6	gRNA_74;gRNA_75;gRNA_79;gRNA_76;gRNA_77;gRNA_80;	4.2485;1.7269;1.6757;0.80479;0.68091;0.44766;
IGF2BP1	0.056805	0.054144	0.543965	197	-0.40886	4	gRNA_5340;gRNA_5337;gRNA_5344;gRNA_5342;	2.4646;1.7005;1.4444;1.2786;
EXOSC9	0.057039	0.055512	0.551349	198	-1.1649	3	gRNA_4514;gRNA_4516;gRNA_4510;	4.3274;0.19441;0.086186;
POLDIP3	0.057389	0.06211	0.599158	199	-0.50382	4	gRNA_7950;gRNA_7951;gRNA_7948;gRNA_7956;	1.8562;1.7528;1.3718;1.2877;
NR0B1	0.0574	0.06211	0.599158	200	0.3502	6	gRNA_7293;gRNA_7288;gRNA_7294;gRNA_7295;gRNA_7287;gRNA_7289;	3.0134;1.9049;1.8261;0.61265;0.44017;0.26023;
MRPL43	0.059188	0.059179	0.579533	201	-0.77656	3	gRNA_6514;gRNA_6515;gRNA_6508;	4.4328;1.3432;0.47934;
EXOSC7	0.060106	0.063585	0.605337	202	-0.91422	4	gRNA_4489;gRNA_4492;gRNA_4491;gRNA_4494;	3.5107;2.6008;1.4082;0.83421;
FTSJ3	0.060182	0.060435	0.58886	203	-0.80139	3	gRNA_4720;gRNA_4718;gRNA_4721;	2.6073;2.1231;1.5469;
HNRNPUL2	0.061589	0.063999	0.605337	204	0.082771	5	gRNA_5249;gRNA_5253;gRNA_5252;gRNA_5250;gRNA_5255;	4.1933;0.96511;0.64823;0.32755;0.2554;
RBM28	0.061698	0.062651	0.601387	205	-0.21568	3	gRNA_8645;gRNA_8646;gRNA_8639;	3.7232;2.4373;0.72841;
CPSF3	0.062732	0.064642	0.608337	206	-1.158	3	gRNA_2597;gRNA_2605;gRNA_2602;	2.0627;1.6499;1.5695;
DCPS	0.063964	0.064944	0.608337	207	0.16942	6	gRNA_2884;gRNA_2878;gRNA_2880;gRNA_2881;gRNA_2885;gRNA_2883;	4.3856;0.87586;0.46247;0.39693;0.22844;0.11041;
EIF1	0.064754	0.065398	0.609649	208	-1.6182	3	gRNA_3706;gRNA_3701;gRNA_3703;	4.2919;0.89498;0.44517;
EXOSC5	0.066956	0.071715	0.640316	209	0.24151	6	gRNA_4468;gRNA_4475;gRNA_4474;gRNA_4469;gRNA_4473;gRNA_4470;	3.6951;1.6581;1.26;1.0855;0.25763;0.2254;
SF3A1	0.067547	0.067701	0.623092	210	0.51965	6	gRNA_10475;gRNA_10480;gRNA_10471;gRNA_10474;gRNA_10479;gRNA_10476;	2.9795;2.5908;1.6678;1.0731;0.66107;0.37823;
WDR5	0.06828	0.078353	0.657099	211	-1.486	2	gRNA_606;gRNA_604;	2.8508;2.3085;
POLR2A	0.068449	0.073915	0.642403	212	-0.37064	5	gRNA_273;gRNA_277;gRNA_274;gRNA_272;gRNA_269;	3.7414;2.1169;0.85115;0.37031;0.16718;
ZNF768	0.06861	0.068727	0.623092	213	0.37516	5	gRNA_12428;gRNA_12430;gRNA_12421;gRNA_12427;gRNA_12425;	3.4809;1.883;1.7131;1.1466;0.82178;
SNRNP25	0.068798	0.074324	0.642403	214	-0.89339	4	gRNA_10744;gRNA_10750;gRNA_10743;gRNA_10748;	3.9594;1.4651;1.1079;1.1165;
UTP6	0.068934	0.068732	0.623092	215	-0.25118	4	gRNA_11974;gRNA_11980;gRNA_11972;gRNA_11975;	2.6342;2.3992;1.2734;0.15099;
RNASEH2A	0.069092	0.068732	0.623092	216	-1.8557	3	gRNA_9147;gRNA_9150;gRNA_9152;	3.8059;0.95124;0.55427;
RPL34	0.070569	0.078833	0.657099	217	-0.41504	5	gRNA_9583;gRNA_9577;gRNA_9586;gRNA_9584;gRNA_9578;	4.1252;1.2414;0.77667;0.31252;0.07839;
RPL4	0.071305	0.067665	0.623092	218	-0.90847	2	gRNA_9702;gRNA_9697;	3.2788;0.98114;
EXOSC3	0.071624	0.078296	0.657099	219	-1.1213	3	gRNA_4455;gRNA_4448;gRNA_4454;	2.1235;2.0589;1.57;
RPL13A	0.071828	0.078838	0.657099	220	-0.90847	4	gRNA_9353;gRNA_9352;gRNA_9347;gRNA_9356;	3.9768;0.4562;0.38338;0.38514;
UTP20	0.071989	0.079476	0.658564	221	-2.3435	2	gRNA_11941;gRNA_11950;	3.6739;0.58752;
IARS	0.072566	0.072429	0.640316	222	0.69051	6	gRNA_5275;gRNA_5269;gRNA_5276;gRNA_5271;gRNA_5274;gRNA_5273;	3.2503;2.2492;1.6458;1.151;0.9517;0.42931;
LSM1	0.07385	0.072976	0.640316	223	-0.18847	4	gRNA_5780;gRNA_5781;gRNA_5782;gRNA_5784;	3.4388;2.3895;1.7024;0.72184;
ASCC1	0.074103	0.072976	0.640316	224	-0.079713	5	gRNA_2061;gRNA_2066;gRNA_2057;gRNA_2060;gRNA_2059;	2.9191;2.5117;1.2496;0.81305;0.22871;
DNAJC17	0.074134	0.083638	0.675722	225	-1.4824	2	gRNA_3498;gRNA_3505;	2.4681;2.3361;
DND1	0.074295	0.072976	0.640316	226	0.3747	8	gRNA_3516;gRNA_3508;gRNA_3511;gRNA_3509;gRNA_3513;gRNA_3510;gRNA_3507;gRNA_3515;	2.7786;2.1413;1.7597;0.94184;0.61897;0.13043;0.10468;0.0034277;
MRPS15	0.07458	0.072981	0.640316	227	-0.53165	4	gRNA_6698;gRNA_6701;gRNA_6703;gRNA_6706;	3.2308;2.4876;0.47743;0.043324;
SRSF10	0.074977	0.072981	0.640316	228	0.16519	6	gRNA_11105;gRNA_11102;gRNA_11108;gRNA_11107;gRNA_11101;gRNA_11104;	4.2544;1.0807;1.0974;0.92352;0.19441;0.13597;
RPL19	0.07575	0.081953	0.664878	229	-0.21687	4	gRNA_9408;gRNA_9407;gRNA_9410;gRNA_9412;	1.6346;1.4229;1.4887;0.47482;
PSMA1	0.076258	0.068768	0.623092	230	0.57791	6	gRNA_310;gRNA_316;gRNA_315;gRNA_311;gRNA_318;gRNA_312;	2.0216;2.1299;0.98758;0.80333;0.6499;0.50592;
PPARGC1B	0.076426	0.074451	0.642403	231	0.96572	8	gRNA_7989;gRNA_7993;gRNA_7994;gRNA_7991;gRNA_7990;gRNA_7995;gRNA_7996;gRNA_7988;	2.1394;1.5138;1.2999;1.2246;1.0359;0.89552;0.714;0.25252;
PHB	0.076459	0.087294	0.685184	232	-0.48736	4	gRNA_253;gRNA_257;gRNA_254;gRNA_250;	1.291;1.3955;1.379;1.012;
UHMK1	0.077321	0.074875	0.642403	233	-0.3033	5	gRNA_11835;gRNA_11834;gRNA_11837;gRNA_11833;gRNA_11836;	4.0679;1.7227;1.3759;1.1204;0.03794;
MRPS22	0.077449	0.074875	0.642403	234	-0.532	3	gRNA_6779;gRNA_6786;gRNA_6785;	2.9765;2.0844;1.6273;
CPEB1	0.078101	0.077163	0.657099	235	-0.56891	2	gRNA_2545;gRNA_2544;	3.9021;1.0304;
WARS	0.078343	0.091363	0.702097	236	0.065091	5	gRNA_12009;gRNA_12010;gRNA_12004;gRNA_12006;gRNA_12007;	3.3436;2.2006;1.4092;1.062;0.21462;
SRRM4	0.079455	0.07896	0.657099	237	-0.0062343	5	gRNA_11073;gRNA_11074;gRNA_11071;gRNA_11075;gRNA_11072;	1.3785;1.2934;1.2201;1.1544;0.2742;
INTS2	0.079927	0.080002	0.660101	238	0.37269	5	gRNA_5420;gRNA_5423;gRNA_5426;gRNA_5419;gRNA_5425;	3.9759;1.8818;1.6766;1.2128;0.83222;
RPL39L	0.080821	0.08112	0.664878	239	-0.090941	4	gRNA_9681;gRNA_9686;gRNA_9684;gRNA_9680;	2.5314;1.7031;1.6706;0.27916;
FAM120B	0.081131	0.081702	0.664878	240	0.61991	6	gRNA_4523;gRNA_4519;gRNA_4522;gRNA_4520;gRNA_4518;gRNA_4526;	2.1666;1.949;1.7176;1.022;1.0485;0.21781;
SARS2	0.081837	0.096812	0.71648	241	-1.7327	3	gRNA_10389;gRNA_10386;gRNA_10381;	4.0614;1.5747;0.44387;
ELAVL2	0.081994	0.081707	0.664878	242	-0.22511	4	gRNA_4242;gRNA_4244;gRNA_4238;gRNA_4237;	4.3185;2.338;0.98628;0.1923;
RPL36	0.082125	0.078143	0.657099	243	-0.90847	2	gRNA_9614;gRNA_9616;	2.8612;1.7809;
HNRNPH3	0.082847	0.084143	0.676985	244	0.20454	5	gRNA_5176;gRNA_5175;gRNA_5173;gRNA_5170;gRNA_5169;	2.2808;1.766;1.6479;1.1354;0.45979;
FARS2	0.083311	0.10022	0.731947	245	-0.84402	3	gRNA_4562;gRNA_4563;gRNA_4561;	2.3913;2.2506;0.32867;
NUTF2	0.083713	0.085445	0.681803	246	0.13757	5	gRNA_7419;gRNA_7418;gRNA_7423;gRNA_7421;gRNA_7422;	4.0065;2.0278;0.94061;0.82638;0.71054;
FAM120C	0.084328	0.085399	0.681803	247	-0.20389	4	gRNA_4534;gRNA_4531;gRNA_4528;gRNA_4533;	3.952;2.4765;0.80381;0.10579;
RPL35	0.084421	0.086089	0.684122	248	-0.33966	4	gRNA_9596;gRNA_9590;gRNA_9593;gRNA_9589;	3.0162;1.7394;1.5344;0.27692;
EMG1	0.084634	0.10157	0.734766	249	-1.1737	4	gRNA_4269;gRNA_4267;gRNA_4273;gRNA_4275;	3.9058;1.4121;0.56706;0.055518;
HNRNPD	0.085144	0.10249	0.734766	250	-0.31833	4	gRNA_5121;gRNA_5119;gRNA_5122;gRNA_5118;	2.278;2.1555;1.3567;1.067;
SNRPA1	0.085332	0.10249	0.734766	251	-0.65525	3	gRNA_10819;gRNA_10816;gRNA_10817;	4.1743;1.9281;0.50713;
MRPL3	0.086646	0.087452	0.685184	252	0.090947	5	gRNA_6367;gRNA_6371;gRNA_6374;gRNA_6368;gRNA_6376;	4.0478;1.3722;0.99465;0.83685;0.58001;
EIF2B4	0.086818	0.086563	0.685088	253	-0.72293	4	gRNA_3828;gRNA_3834;gRNA_3831;gRNA_3833;	3.3669;1.9616;0.82656;0.31284;
KHDRBS1	0.08708	0.089591	0.697662	254	-0.28439	4	gRNA_5587;gRNA_5595;gRNA_5596;gRNA_5594;	2.9834;2.3698;1.0409;0.93633;
RBMY1F	0.087817	0.090888	0.702097	255	0.39345	6	gRNA_8960;gRNA_8964;gRNA_8959;gRNA_8961;gRNA_8963;gRNA_8965;	1.6994;1.4539;1.3756;1.1926;0.63403;0.15287;
EXOSC6	0.088192	0.092328	0.702097	256	-1.7835	2	gRNA_4480;gRNA_4477;	4.0095;1.4617;
EIF4E1B	0.088316	0.092333	0.702097	257	-0.02906	5	gRNA_4085;gRNA_4078;gRNA_4084;gRNA_4086;gRNA_4077;	2.5853;1.7218;1.4699;1.1156;0.19775;
INTS7	0.089353	0.093421	0.707592	258	-0.084459	5	gRNA_5471;gRNA_5469;gRNA_5470;gRNA_5467;gRNA_5476;	3.2567;2.2633;0.64498;0.36231;0.059743;
MTRF1	0.089697	0.094049	0.709577	259	0.41145	5	gRNA_7029;gRNA_7028;gRNA_7035;gRNA_7027;gRNA_7032;	2.4429;1.6869;1.2489;1.1806;0.84473;
SRP14	0.090328	0.096781	0.71648	260	0.34022	6	gRNA_10999;gRNA_11000;gRNA_10993;gRNA_10991;gRNA_10996;gRNA_10994;	3.5717;1.89;1.1077;1.1492;0.61091;0.069535;
GPATCH1	0.09086	0.096786	0.71648	261	0.44764	6	gRNA_4913;gRNA_4912;gRNA_4910;gRNA_4916;gRNA_4915;gRNA_4911;	1.9996;1.6879;1.6068;0.93396;0.79483;0.10044;
UTP23	0.091134	0.096786	0.71648	262	-1.4354	3	gRNA_11957;gRNA_11955;gRNA_11959;	2.7706;2.3949;0.78367;
NHP2	0.091681	0.097491	0.718763	263	-1.0296	3	gRNA_7181;gRNA_7185;gRNA_7177;	2.8241;2.3242;1.664;
KPNB1	0.092731	0.087636	0.685184	264	-0.90847	3	gRNA_5641;gRNA_5642;gRNA_5644;	3.1849;0.45885;0.038697;
DDX56	0.093311	0.10727	0.736316	265	-0.7551	3	gRNA_3219;gRNA_3222;gRNA_3224;	2.5227;2.1943;0.63458;
RPS8	0.093337	0.090276	0.700178	266	0.22483	6	gRNA_10122;gRNA_10123;gRNA_10125;gRNA_10124;gRNA_10129;gRNA_10126;	2.7329;1.5747;1.3201;0.9219;0.19441;0.25525;
ATXN2	0.094163	0.10041	0.731947	267	0.47434	6	gRNA_2089;gRNA_2091;gRNA_2087;gRNA_2092;gRNA_2095;gRNA_2088;	2.1747;1.9975;1.5591;0.93947;0.54694;0.40173;
PCBP1	0.094471	0.10784	0.736316	268	-0.95755	4	gRNA_7778;gRNA_7780;gRNA_7777;gRNA_7782;	2.7338;2.127;0.63201;0.28718;
SERBP1	0.095165	0.10307	0.734766	269	0.72587	6	gRNA_10431;gRNA_10436;gRNA_10439;gRNA_10437;gRNA_10435;gRNA_10440;	2.2507;1.7375;1.6379;0.84967;0.74676;0.70497;
TIA1	0.095248	0.10307	0.734766	270	0.40904	6	gRNA_11562;gRNA_11565;gRNA_11566;gRNA_11561;gRNA_11570;gRNA_11569;	2.9862;2.4285;1.3008;0.54039;0.47527;0.34281;
TDRD3	0.095338	0.10363	0.736064	271	0.10603	5	gRNA_11420;gRNA_11418;gRNA_11415;gRNA_11416;gRNA_11411;	2.6342;1.4343;1.2428;1.1356;0.2715;
MRPL22	0.095766	0.10543	0.736316	272	0.76848	6	gRNA_6321;gRNA_6323;gRNA_6317;gRNA_6320;gRNA_6322;gRNA_6319;	2.4729;2.3072;1.2611;0.82026;0.775;0.76196;
DHX33	0.095986	0.10784	0.736316	273	-0.56266	4	gRNA_3348;gRNA_3350;gRNA_3353;gRNA_3352;	2.2838;2.1946;0.69718;0.55777;
DHX40	0.095991	0.10543	0.736316	274	0.66877	6	gRNA_3407;gRNA_3415;gRNA_3414;gRNA_3416;gRNA_3408;gRNA_3413;	2.2428;1.5065;1.4001;1.1349;0.97592;0.36163;
U2AF1	0.096285	0.091685	0.702097	275	-0.90847	4	gRNA_11787;gRNA_11786;gRNA_11785;gRNA_11788;	2.2973;1.8177;1.1755;0.48263;
PABPC1	0.096436	0.10785	0.736316	276	-1.1811	4	gRNA_7540;gRNA_7543;gRNA_7538;gRNA_7539;	3.5889;1.418;0.66576;0.30379;
XPOT	0.096843	0.10613	0.736316	277	-0.3991	5	gRNA_12080;gRNA_12078;gRNA_12072;gRNA_12076;gRNA_12077;	1.3895;1.2012;1.1531;1.0586;0.14112;
HNRNPF	0.097436	0.10614	0.736316	278	0.63046	6	gRNA_5143;gRNA_5139;gRNA_5145;gRNA_5140;gRNA_5137;gRNA_5142;	2.5937;2.312;1.3214;1.1291;0.76351;0.49741;
MYEF2	0.097587	0.1067	0.736316	279	0.62536	7	gRNA_7065;gRNA_7066;gRNA_7063;gRNA_7062;gRNA_7064;gRNA_7057;gRNA_7061;	2.5868;2.3789;1.2354;1.1463;0.89793;0.35279;0.058208;
MRPS2	0.097849	0.10724	0.736316	280	-0.81593	4	gRNA_6759;gRNA_6757;gRNA_6763;gRNA_6765;	2.927;2.3528;1.2171;0.7699;
PSMB2	0.10047	0.11381	0.766244	281	0.061473	5	gRNA_346;gRNA_340;gRNA_343;gRNA_348;gRNA_342;	3.7604;2.2815;1.3633;0.93987;0.63839;
MECP2	0.10126	0.11562	0.770414	282	-0.099387	5	gRNA_6042;gRNA_6040;gRNA_6043;gRNA_6037;gRNA_6045;	2.6085;2.2144;0.54401;0.4826;0.0064382;
PELP1	0.10128	0.11562	0.770414	283	0.12444	5	gRNA_248;gRNA_239;gRNA_245;gRNA_243;gRNA_242;	2.5975;1.826;1.5611;0.87625;0.72143;
RBMY1D	0.10252	0.11721	0.770414	284	0.8914	7	gRNA_8940;gRNA_8941;gRNA_8939;gRNA_8942;gRNA_8938;gRNA_8943;gRNA_8946;	1.5513;1.4378;1.4149;1.1076;0.90782;0.87497;0.62883;
TUBGCP3	0.10272	0.11242	0.762186	285	0.029275	5	gRNA_574;gRNA_576;gRNA_573;gRNA_571;gRNA_575;	3.3704;2.0629;1.4497;0.91347;0.23716;
LARP1	0.10276	0.11721	0.770414	286	-0.74408	3	gRNA_5660;gRNA_5657;gRNA_5661;	4.0483;1.1403;0.65896;
SRSF5	0.10283	0.11721	0.770414	287	-0.37773	4	gRNA_11167;gRNA_11165;gRNA_11168;gRNA_11161;	2.0631;1.7063;1.6151;0.19268;
SDAD1	0.10295	0.09647	0.71648	288	-0.90847	2	gRNA_518;gRNA_516;	3.6559;1.1193;
SNRNP48	0.10304	0.11242	0.762186	289	-0.14365	5	gRNA_10789;gRNA_10785;gRNA_10782;gRNA_10786;gRNA_10783;	2.4396;1.6912;1.4265;1.0037;0.14368;
NUP153	0.10634	0.099028	0.727329	290	-0.87535	4	gRNA_7399;gRNA_7402;gRNA_7400;gRNA_7405;	2.9549;2.0729;0.30809;0.25696;
SHFM1	0.1067	0.12362	0.791115	291	0.039122	5	gRNA_525;gRNA_522;gRNA_521;gRNA_524;gRNA_526;	2.7196;2.0315;1.4582;1.0528;0.84099;
PARS2	0.1067	0.12362	0.791115	292	-0.70514	5	gRNA_7769;gRNA_7773;gRNA_7772;gRNA_7768;gRNA_7771;	1.7519;1.4668;1.145;1.0528;0.76227;
RPS14	0.1073	0.11308	0.76398	293	-1.0266	3	gRNA_9858;gRNA_9859;gRNA_9860;	2.7276;1.9793;1.4739;
DYNC1H1	0.10806	0.10222	0.734766	294	-1.0499	2	gRNA_144;gRNA_145;	3.0306;1.994;
NOL7	0.11011	0.11451	0.76832	295	-1.3155	4	gRNA_7233;gRNA_7236;gRNA_7234;gRNA_7230;	2.0485;1.6464;1.397;0.44843;
USB1	0.11026	0.12625	0.794828	296	0.80072	6	gRNA_11884;gRNA_11885;gRNA_11888;gRNA_11889;gRNA_11886;gRNA_11887;	3.3037;1.7471;1.2778;1.0645;0.89185;0.7096;
CNOT2	0.11034	0.12625	0.794828	297	-2.0807	3	gRNA_2472;gRNA_2474;gRNA_2471;	3.6558;0.31937;0.18331;
LSM11	0.11036	0.12625	0.794828	298	0.061181	5	gRNA_5803;gRNA_5801;gRNA_5798;gRNA_5800;gRNA_5804;	2.9487;2.2642;0.7081;0.43993;0.12817;
SART1	0.11063	0.12731	0.798856	299	-0.67635	4	gRNA_10397;gRNA_10396;gRNA_10398;gRNA_10399;	2.9765;2.2486;0.15812;0.075144;
RPL13	0.11283	0.10751	0.736316	300	-0.13658	5	gRNA_9341;gRNA_9344;gRNA_9339;gRNA_9342;gRNA_9346;	2.286;1.8713;1.328;0.75027;0.63531;
APOBEC3G	0.11467	0.13219	0.814558	301	0.25978	7	gRNA_2036;gRNA_2028;gRNA_2034;gRNA_2029;gRNA_2030;gRNA_2027;gRNA_2032;	1.8465;1.3203;1.1805;1.1023;0.33006;0.1895;0.086841;
SNRPG	0.11487	0.1166	0.770414	302	-0.31581	5	gRNA_10908;gRNA_10910;gRNA_10904;gRNA_10901;gRNA_10905;	2.5797;2.0898;0.61711;0.51967;0.27685;
PHF5A	0.11599	0.13317	0.814558	303	-0.57838	3	gRNA_268;gRNA_267;gRNA_263;	3.2788;1.0303;0.23207;
PUS7	0.11637	0.13442	0.814558	304	0.49207	8	gRNA_8323;gRNA_8320;gRNA_8324;gRNA_8318;gRNA_8322;gRNA_8325;gRNA_8326;gRNA_8317;	3.6517;2.1906;0.97491;0.95698;0.47253;0.51161;0.46092;0.40823;
RPL23A	0.1165	0.12088	0.789162	305	-0.90847	3	gRNA_9457;gRNA_9459;gRNA_9460;	2.1363;1.7698;0.27483;
NXF3	0.1167	0.13442	0.814558	306	0.6132	6	gRNA_7461;gRNA_7459;gRNA_7464;gRNA_7466;gRNA_7463;gRNA_7465;	3.6912;1.4176;1.2065;1.0822;0.80658;0.41982;
SMG9	0.1172	0.13443	0.814558	307	-0.095983	5	gRNA_10687;gRNA_10689;gRNA_10681;gRNA_10683;gRNA_10682;	2.8758;2.2544;0.40429;0.37273;0.24608;
YARS2	0.11749	0.13443	0.814558	308	-0.97246	4	gRNA_12113;gRNA_12119;gRNA_12115;gRNA_12112;	2.0601;2.1033;1.4818;0.19441;
RNASE7	0.11889	0.13681	0.824473	309	0.26439	6	gRNA_9108;gRNA_9110;gRNA_9113;gRNA_9114;gRNA_9107;gRNA_9116;	1.7359;1.6847;1.4032;1.0531;0.30416;0.22463;
MEX3A	0.11937	0.13863	0.827219	310	-1.3028	4	gRNA_6122;gRNA_6119;gRNA_6123;gRNA_6120;	3.9129;1.6811;1.5198;0.3257;
PAIP1	0.11962	0.13864	0.827219	311	0.30587	6	gRNA_7645;gRNA_7642;gRNA_7639;gRNA_7637;gRNA_7640;gRNA_7643;	1.6622;1.6166;1.3073;1.0572;0.32232;0.28941;
RPS15	0.1201	0.11977	0.784603	312	-1.1032	3	gRNA_9867;gRNA_9868;gRNA_9866;	2.3925;2.1383;0.23753;
LOC81691	0.12086	0.1427	0.827219	313	-0.55765	3	gRNA_5757;gRNA_5765;gRNA_5759;	3.7746;1.9139;0.50315;
MRPL1	0.12124	0.1213	0.789238	314	-0.39495	4	gRNA_6177;gRNA_6183;gRNA_6181;gRNA_6186;	2.9459;1.9543;1.3756;0.78153;
RPS15A	0.12275	0.1223	0.790512	315	-0.27809	5	gRNA_9878;gRNA_9872;gRNA_9877;gRNA_9880;gRNA_9871;	1.7139;1.5243;1.432;0.28579;0.1954;
CWC25	0.12309	0.12231	0.790512	316	-1.1571	4	gRNA_2737;gRNA_2743;gRNA_2746;gRNA_2741;	2.3268;1.4888;1.3551;0.7045;
TSEN15	0.12363	0.14332	0.827219	317	0.70892	6	gRNA_11733;gRNA_11738;gRNA_11735;gRNA_11739;gRNA_11740;gRNA_11734;	1.8258;1.5313;1.5239;0.97844;0.92976;0.48809;
SMG6	0.12394	0.12311	0.791115	318	-0.84481	3	gRNA_10659;gRNA_10652;gRNA_10654;	3.0914;1.5639;1.3635;
MRPL41	0.12452	0.14332	0.827219	319	-0.12336	5	gRNA_6488;gRNA_6489;gRNA_6494;gRNA_6487;gRNA_6491;	2.9566;1.6749;1.1354;1.0201;0.53885;
DHX57	0.12608	0.14333	0.827219	320	-0.10711	5	gRNA_3424;gRNA_3418;gRNA_3423;gRNA_3425;gRNA_3417;	3.8063;1.9606;0.92803;0.69416;0.1266;
ZCCHC14	0.12613	0.14333	0.827219	321	0.09793	5	gRNA_12228;gRNA_12222;gRNA_12230;gRNA_12227;gRNA_12224;	2.2929;2.0725;1.1405;0.86218;0.49159;
EIF2D	0.12628	0.14333	0.827219	322	0.39239	6	gRNA_3851;gRNA_3849;gRNA_3856;gRNA_3847;gRNA_3850;gRNA_3848;	2.1946;1.5411;1.4841;0.9823;0.49742;0.28736;
CHERP	0.12647	0.14333	0.827219	323	0.030991	5	gRNA_2349;gRNA_2353;gRNA_2347;gRNA_2351;gRNA_2352;	2.0314;1.7421;1.4843;0.10134;0.080563;
RNASE11	0.12666	0.14333	0.827219	324	0.65868	6	gRNA_9038;gRNA_9040;gRNA_9043;gRNA_9039;gRNA_9037;gRNA_9046;	2.9282;1.9918;1.4928;1.0594;0.89238;0.42497;
PRPF39	0.12669	0.14333	0.827219	325	-1.6014	2	gRNA_8091;gRNA_8089;	3.6595;2.1886;
AARS2	0.12703	0.12538	0.794828	326	-2.3798	2	gRNA_1725;gRNA_1723;	3.7331;0.36393;
NARS2	0.1287	0.12539	0.794828	327	-0.68188	3	gRNA_7135;gRNA_7133;gRNA_7136;	3.0845;1.6784;0.46862;
MRPS5	0.12979	0.14669	0.827567	328	-0.52972	4	gRNA_6914;gRNA_6908;gRNA_6909;gRNA_6910;	3.1849;1.3087;1.0672;0.4809;
SNRNP40	0.12979	0.14669	0.827567	329	-1.6462	3	gRNA_10775;gRNA_10778;gRNA_10780;	3.1849;1.3928;0.17572;
RBFOX1	0.12991	0.14669	0.827567	330	0.1814	5	gRNA_8442;gRNA_8443;gRNA_8441;gRNA_8438;gRNA_8444;	2.4219;1.5263;1.4646;0.54526;0.41199;
ATXN2L	0.13106	0.14761	0.827567	331	0.6313	7	gRNA_2100;gRNA_2104;gRNA_2097;gRNA_2103;gRNA_2106;gRNA_2102;gRNA_2099;	2.5518;1.969;1.5291;0.80325;0.77635;0.48626;0.17084;
EIF3M	0.13135	0.13246	0.814558	332	-0.29329	4	gRNA_4023;gRNA_4020;gRNA_4025;gRNA_4019;	3.4851;1.7492;1.3503;0.18473;
TNPO3	0.13303	0.13421	0.814558	333	-1.6435	3	gRNA_11639;gRNA_11638;gRNA_11634;	3.5533;1.07;0.12564;
KRR1	0.1337	0.13421	0.814558	334	-0.51992	4	gRNA_5653;gRNA_5654;gRNA_5648;gRNA_5652;	3.3327;1.5936;0.85482;0.48123;
PNPT1	0.13436	0.13421	0.814558	335	0.57113	6	gRNA_7946;gRNA_7941;gRNA_7938;gRNA_7939;gRNA_7940;gRNA_7942;	3.5949;1.1459;1.0504;0.95727;0.73085;0.41142;
EIF3E	0.1344	0.1303	0.814558	336	0.32306	5	gRNA_3953;gRNA_3951;gRNA_3956;gRNA_3950;gRNA_3949;	1.5771;1.359;1.1552;0.92663;0.80394;
RBMXL1	0.13496	0.14938	0.827567	337	-0.25606	5	gRNA_8888;gRNA_8893;gRNA_8895;gRNA_8891;gRNA_8896;	3.6631;1.2335;1.1403;0.95335;0.13008;
ZC3HC1	0.1357	0.14938	0.827567	338	-0.79309	3	gRNA_12218;gRNA_12212;gRNA_12213;	3.7576;1.0113;0.7914;
PABPC1L2B	0.13631	0.14938	0.827567	339	0.014458	5	gRNA_7575;gRNA_7570;gRNA_7571;gRNA_7572;gRNA_7567;	2.106;1.981;1.4376;0.41418;0.038131;
SNW1	0.13639	0.14938	0.827567	340	-2.2966	2	gRNA_10940;gRNA_10937;	2.8647;1.9909;
TDRD5	0.13651	0.14938	0.827567	341	0.11185	5	gRNA_11429;gRNA_11425;gRNA_11428;gRNA_11427;gRNA_11430;	2.6312;1.7823;1.4995;0.83966;0.24434;
DHX36	0.13696	0.14938	0.827567	342	-1.7166	3	gRNA_3380;gRNA_3386;gRNA_3381;	2.5202;2.1154;0.36047;
BOLL	0.13926	0.14938	0.827567	343	0.29053	7	gRNA_2138;gRNA_2146;gRNA_2140;gRNA_2141;gRNA_2137;gRNA_2143;gRNA_2139;	1.9456;1.9137;1.442;0.90732;0.36104;0.22002;0.10155;
GEMIN5	0.13937	0.14938	0.827567	344	0.18915	6	gRNA_4864;gRNA_4858;gRNA_4865;gRNA_4863;gRNA_4859;gRNA_4862;	3.7461;0.94061;0.74875;0.38041;0.25171;0.1266;
CDC5L	0.14019	0.13692	0.824473	345	-0.90847	4	gRNA_66;gRNA_72;gRNA_70;gRNA_64;	1.9651;1.7231;1.1854;0.16899;
MTO1	0.14075	0.15121	0.830603	346	-0.48782	4	gRNA_7007;gRNA_7012;gRNA_7010;gRNA_7016;	1.7201;1.4954;1.3773;0.58008;
RUVBL2	0.14174	0.15121	0.830603	347	-1.5715	4	gRNA_506;gRNA_505;gRNA_508;gRNA_503;	3.2547;1.5747;0.97537;0.69405;
RPUSD4	0.14184	0.15121	0.830603	348	-1.3521	4	gRNA_10186;gRNA_10184;gRNA_10188;gRNA_10187;	2.0808;1.4894;1.4453;0.083125;
EEF2	0.1423	0.13906	0.827219	349	-0.50566	3	gRNA_3653;gRNA_3656;gRNA_3655;	2.7118;1.883;0.12632;
TRNT1	0.14324	0.14004	0.827219	350	-0.90847	3	gRNA_11724;gRNA_11725;gRNA_11727;	1.9587;1.8573;1.0391;
TRDMT1	0.14364	0.15269	0.836368	351	0.28057	5	gRNA_11696;gRNA_11691;gRNA_11699;gRNA_11700;gRNA_11694;	1.6906;1.4331;1.3795;0.91807;0.73033;
RPS3	0.14428	0.14334	0.827219	352	-0.69505	4	gRNA_10043;gRNA_10044;gRNA_10041;gRNA_10042;	3.5286;1.2245;0.59928;0.019477;
RAVER1	0.14464	0.15904	0.843265	353	0.44251	8	gRNA_8426;gRNA_8419;gRNA_8418;gRNA_8421;gRNA_8417;gRNA_8425;gRNA_8420;gRNA_8424;	2.1016;1.4327;1.4833;0.86022;0.48106;0.40395;0.36625;0.20564;
RPS24	0.14494	0.14516	0.827567	354	-1.0054	3	gRNA_9969;gRNA_9970;gRNA_9968;	3.5461;0.16699;0.17601;
GLE1	0.14509	0.15904	0.843265	355	-0.79511	3	gRNA_4902;gRNA_4903;gRNA_4899;	3.2647;2.0904;0.62018;
GTPBP2	0.14522	0.15904	0.843265	356	-0.041943	5	gRNA_4983;gRNA_4979;gRNA_4977;gRNA_4980;gRNA_4978;	3.4799;1.4488;1.0933;0.59128;0.20398;
EIF4A3	0.14559	0.14516	0.827567	357	-0.63359	3	gRNA_4050;gRNA_4056;gRNA_4052;	3.4363;1.3588;0.11148;
MRPL33	0.14565	0.15904	0.843265	358	0.16167	6	gRNA_6406;gRNA_6404;gRNA_6401;gRNA_6397;gRNA_6398;gRNA_6400;	2.4766;1.5122;1.4448;0.4815;0.2435;0.079852;
A1CF	0.14625	0.15904	0.843265	359	-0.29972	4	gRNA_1689;gRNA_1692;gRNA_1695;gRNA_1694;	1.8285;1.7662;1.4026;0.64389;
RAE1	0.14646	0.15904	0.843265	360	-0.32309	5	gRNA_8370;gRNA_8371;gRNA_8376;gRNA_8369;gRNA_8368;	1.5179;1.3555;1.4269;0.529;0.28611;
RRNAD1	0.14706	0.16006	0.843265	361	0.23516	5	gRNA_10201;gRNA_10206;gRNA_10210;gRNA_10209;gRNA_10205;	1.7101;1.4865;1.4401;0.70833;0.60451;
FTSJ1	0.14862	0.16183	0.843265	362	-0.22546	3	gRNA_4698;gRNA_4706;gRNA_4701;	3.4297;2.0947;1.0805;
EFTUD1	0.15054	0.1762	0.867153	363	-0.38969	5	gRNA_3680;gRNA_3681;gRNA_3677;gRNA_3683;gRNA_3679;	3.1209;1.2338;0.64905;0.19441;0.1291;
RTCA	0.15068	0.16265	0.843265	364	0.58408	7	gRNA_10322;gRNA_10321;gRNA_10330;gRNA_10328;gRNA_10326;gRNA_10324;gRNA_10325;	2.2954;2.0884;0.92859;0.85935;0.65048;0.51768;0.41471;
RPS13	0.15184	0.15383	0.840204	365	-0.69781	4	gRNA_9848;gRNA_9850;gRNA_9849;gRNA_9847;	2.3529;1.507;1.2159;0.19441;
PTBP2	0.15194	0.16265	0.843265	366	0.22478	6	gRNA_8178;gRNA_8185;gRNA_8177;gRNA_8182;gRNA_8183;gRNA_8181;	1.7139;1.6247;1.4065;0.58391;0.30611;0.14345;
EXOSC10	0.1525	0.15587	0.843265	367	-0.8614	3	gRNA_4435;gRNA_4431;gRNA_4434;	3.1138;2.0048;0.9157;
AGO1	0.15297	0.16265	0.843265	368	0.086448	6	gRNA_1837;gRNA_1838;gRNA_1846;gRNA_1842;gRNA_1841;gRNA_1843;	1.8475;1.4699;1.3982;0.51844;0.10729;0.065611;
HNRNPA1	0.15356	0.16265	0.843265	369	0.49365	7	gRNA_5049;gRNA_5056;gRNA_5047;gRNA_5051;gRNA_5048;gRNA_5055;gRNA_5053;	2.9765;1.6336;1.2774;0.5484;0.53616;0.45115;0.31842;
METTL14	0.15356	0.16265	0.843265	370	-0.86372	3	gRNA_6075;gRNA_6071;gRNA_6076;	2.9765;0.71328;0.025377;
CPSF1	0.15374	0.15752	0.843265	371	-0.90847	4	gRNA_2578;gRNA_2582;gRNA_2585;gRNA_2581;	1.5747;1.4196;1.0029;0.68798;
PRPF4	0.1541	0.16265	0.843265	372	0.24499	6	gRNA_8099;gRNA_8100;gRNA_8105;gRNA_8102;gRNA_8103;gRNA_8106;	3.1927;1.6337;1.2576;0.53645;0.2749;0.21509;
GTPBP10	0.15424	0.16265	0.843265	373	-0.099162	4	gRNA_4970;gRNA_4974;gRNA_4975;gRNA_4968;	2.1149;2.0704;0.69187;0.60218;
ADAT2	0.15532	0.1596	0.843265	374	-0.90847	3	gRNA_1823;gRNA_1822;gRNA_1820;	2.5937;1.8629;0.50878;
RARS	0.15628	0.16166	0.843265	375	-0.34377	5	gRNA_8399;gRNA_8405;gRNA_8402;gRNA_8401;gRNA_8404;	1.8888;1.8339;0.58582;0.50693;0.22094;
IPO7	0.15681	0.16645	0.851167	376	-1.7297	1	gRNA_5540;	3.4908;
AARSD1	0.15825	0.16748	0.851167	377	-0.49862	2	gRNA_1733;gRNA_1736;	3.6004;1.2653;
ZGPAT	0.15876	0.16825	0.851167	378	0.31167	6	gRNA_12368;gRNA_12361;gRNA_12362;gRNA_12364;gRNA_12365;gRNA_12369;	1.8055;1.6723;1.3621;0.94721;0.46622;0.15712;
EIF4G3	0.16011	0.16825	0.851167	379	0.70877	6	gRNA_4145;gRNA_4138;gRNA_4137;gRNA_4142;gRNA_4140;gRNA_4143;	1.8747;1.4919;1.3794;0.78486;0.71731;0.70024;
METTL5	0.16112	0.169	0.851167	380	-0.12644	5	gRNA_6114;gRNA_6107;gRNA_6116;gRNA_6115;gRNA_6108;	3.5718;0.95963;0.36247;0.35088;0.12353;
MEX3C	0.162	0.169	0.851167	381	-0.13831	5	gRNA_6141;gRNA_6142;gRNA_6140;gRNA_6146;gRNA_6143;	2.113;2.0938;0.72419;0.23855;0.18399;
ELAVL4	0.16357	0.17076	0.851167	382	-0.078088	5	gRNA_4258;gRNA_4260;gRNA_4264;gRNA_4257;gRNA_4263;	1.9929;1.577;1.3035;0.55723;0.13719;
GRPEL2	0.16378	0.17076	0.851167	383	-0.16658	4	gRNA_167;gRNA_165;gRNA_164;gRNA_160;	1.8635;1.695;1.3866;0.95307;
MRPL18	0.16381	0.17076	0.851167	384	0.12609	6	gRNA_6273;gRNA_6267;gRNA_6271;gRNA_6275;gRNA_6268;gRNA_6269;	2.9157;1.979;1.0682;0.56624;0.17254;0.079635;
DDX49	0.16399	0.17076	0.851167	385	0.024949	5	gRNA_3146;gRNA_3144;gRNA_3138;gRNA_3143;gRNA_3139;	2.1491;1.5805;1.4012;0.90244;0.26946;
RPL22L1	0.1642	0.17076	0.851167	386	0.049222	5	gRNA_9440;gRNA_9439;gRNA_9437;gRNA_9438;gRNA_9445;	1.871;1.366;1.2992;0.74802;0.30733;
DNMT1	0.16469	0.17076	0.851167	387	-0.081529	5	gRNA_3526;gRNA_3522;gRNA_3518;gRNA_3525;gRNA_3520;	3.5347;0.58048;0.54141;0.35508;0.044288;
CLK3	0.16471	0.17076	0.851167	388	-0.12871	4	gRNA_2394;gRNA_2392;gRNA_2395;gRNA_2390;	1.7139;2.0038;0.86471;0.78004;
RRS1	0.16738	0.17076	0.851167	389	-0.46832	4	gRNA_10297;gRNA_10294;gRNA_10299;gRNA_10298;	1.711;1.5477;1.3991;0.49557;
DHX32	0.16804	0.17076	0.851167	390	0.16371	6	gRNA_3341;gRNA_3342;gRNA_3345;gRNA_3337;gRNA_3340;gRNA_3346;	2.0946;1.9996;0.76859;0.5409;0.21202;0.1154;
SRSF7	0.16956	0.17376	0.85953	391	-1.0104	3	gRNA_11182;gRNA_11184;gRNA_11189;	2.1036;2.0497;0.87137;
EIF6	0.1702	0.19042	0.890679	392	-0.78542	3	gRNA_4214;gRNA_4208;gRNA_4215;	1.7124;1.6012;0.38712;
SART3	0.17039	0.17377	0.85953	393	-0.98759	3	gRNA_10407;gRNA_10405;gRNA_10402;	2.4396;1.2562;1.2793;
SRRM3	0.17078	0.17377	0.85953	394	0.03884	5	gRNA_11062;gRNA_11066;gRNA_11069;gRNA_11061;gRNA_11067;	1.6904;1.4574;1.2631;0.50141;0.38564;
DIS3L	0.1711	0.1749	0.862936	395	-1.3579	3	gRNA_3479;gRNA_3484;gRNA_3482;	3.3755;1.1789;0.98743;
ZCRB1	0.17131	0.19159	0.890679	396	-0.45965	4	gRNA_12300;gRNA_12297;gRNA_12291;gRNA_12296;	2.663;1.7677;0.71266;0.54376;
PUS10	0.17358	0.17799	0.87155	397	-0.089273	5	gRNA_8306;gRNA_8300;gRNA_8303;gRNA_8304;gRNA_8299;	1.8973;1.4985;1.3533;0.80554;0.085099;
MRPS27	0.17393	0.178	0.87155	398	-1.9318	4	gRNA_6835;gRNA_6827;gRNA_6834;gRNA_6828;	3.423;1.7035;1.1942;0.29887;
RBPMS	0.17534	0.1802	0.877426	399	0.045246	5	gRNA_8980;gRNA_8984;gRNA_8978;gRNA_8977;gRNA_8982;	3.484;1.0235;0.64781;0.2031;0.14016;
OAS1	0.17604	0.1802	0.877426	400	0.13435	5	gRNA_7503;gRNA_7506;gRNA_7499;gRNA_7497;gRNA_7504;	3.3803;1.2465;1.0263;0.92951;0.64911;
CPSF4	0.17816	0.18101	0.877426	401	-1.1145	4	gRNA_2618;gRNA_2625;gRNA_2619;gRNA_2620;	2.7329;0.47207;0.35554;0.19441;
FBL	0.17978	0.19121	0.890679	402	-1.3808	3	gRNA_4656;gRNA_4647;gRNA_4654;	3.2378;1.3126;0.93832;
MRPS9	0.18051	0.18281	0.877426	403	0.010717	5	gRNA_6938;gRNA_6940;gRNA_6943;gRNA_6944;gRNA_6946;	1.7566;1.4515;1.3439;0.43961;0.25618;
RPS5	0.18148	0.18282	0.877426	404	-0.34053	5	gRNA_10097;gRNA_10092;gRNA_10096;gRNA_10091;gRNA_10099;	2.4451;1.9161;0.74549;0.61711;0.3988;
GEMIN7	0.18155	0.19216	0.890679	405	-0.30781	4	gRNA_4882;gRNA_4879;gRNA_4883;gRNA_4878;	2.9485;1.5872;1.2478;0.37786;
NXT1	0.1816	0.18282	0.877426	406	0.38141	5	gRNA_7479;gRNA_7477;gRNA_7481;gRNA_7484;gRNA_7478;	1.3861;1.3722;1.3601;0.89951;0.81648;
HNRNPK	0.18167	0.18282	0.877426	407	-1.695	2	gRNA_5185;gRNA_5183;	3.3747;1.139;
HNRNPL	0.18205	0.20734	0.922086	408	-0.14341	5	gRNA_5187;gRNA_5189;gRNA_5192;gRNA_5196;gRNA_5195;	1.2925;1.1595;1.0174;0.54123;0.11333;
ZFR	0.1821	0.18282	0.877426	409	-0.98723	2	gRNA_12346;gRNA_12344;	2.0171;1.913;
CCDC86	0.18272	0.18499	0.881322	410	0.19558	7	gRNA_2261;gRNA_2259;gRNA_2262;gRNA_2260;gRNA_2263;gRNA_2265;gRNA_2264;	3.2228;1.5639;0.93035;0.64215;0.32612;0.065038;0.02787;
RPL36A	0.18303	0.18499	0.881322	411	0.5139	6	gRNA_9621;gRNA_9620;gRNA_9624;gRNA_9618;gRNA_9617;gRNA_9623;	2.436;1.985;1.1026;0.90099;0.79131;0.23649;
DDX58	0.18333	0.18499	0.881322	412	-0.85454	3	gRNA_3236;gRNA_3232;gRNA_3230;	1.9675;1.9449;0.97575;
HNRNPA1L2	0.18424	0.19111	0.890679	413	0.35725	6	gRNA_5061;gRNA_5059;gRNA_5064;gRNA_5066;gRNA_5065;gRNA_5058;	1.3815;1.3844;1.3427;0.8879;0.50702;0.20749;
ZFC3H1	0.18447	0.19111	0.890679	414	-1.3057	3	gRNA_12303;gRNA_12305;gRNA_12302;	3.2794;0.60794;0.51953;
SLU7	0.18449	0.1943	0.890679	415	-0.36747	3	gRNA_10629;gRNA_10622;gRNA_10625;	2.1384;1.7861;0.07634;
CCT3	0.18515	0.21093	0.927426	416	-0.90847	2	gRNA_34;gRNA_33;	2.2825;1.2432;
DHX15	0.18516	0.19111	0.890679	417	0.21891	6	gRNA_3300;gRNA_3299;gRNA_3302;gRNA_3297;gRNA_3306;gRNA_3304;	2.8969;0.8121;0.95988;0.19441;0.28641;0.24342;
SRSF4	0.18586	0.19303	0.890679	418	-0.79127	3	gRNA_11153;gRNA_11158;gRNA_11159;	3.3338;0.12551;0.11289;
EIF5A2	0.18627	0.19304	0.890679	419	-0.86656	3	gRNA_4183;gRNA_4177;gRNA_4185;	2.8483;1.8973;0.95004;
CSTF2T	0.18653	0.19431	0.890679	420	-0.023782	5	gRNA_2693;gRNA_2688;gRNA_2695;gRNA_2691;gRNA_2687;	1.6563;1.444;1.2476;0.60938;0.36817;
EIF4G1	0.18707	0.21093	0.927426	421	-0.90847	4	gRNA_4124;gRNA_4120;gRNA_4126;gRNA_4121;	2.9204;1.0899;0.55266;0.3102;
FAM98C	0.1871	0.19401	0.890679	422	0.10801	5	gRNA_4552;gRNA_4554;gRNA_4548;gRNA_4550;gRNA_4555;	2.1535;1.7948;1.31;0.70017;0.51519;
MRPS36	0.1872	0.19401	0.890679	423	-0.12118	4	gRNA_6898;gRNA_6903;gRNA_6906;gRNA_6902;	2.5633;1.8112;0.97213;0.75245;
TDRD15	0.18726	0.19401	0.890679	424	-0.079357	4	gRNA_11404;gRNA_11410;gRNA_11405;gRNA_11401;	3.2778;1.3642;0.69436;0.67266;
VCP	0.18735	0.19431	0.890679	425	-0.90847	3	gRNA_591;gRNA_594;gRNA_589;	2.5937;0.95094;0.5288;
FUS	0.1886	0.19624	0.897406	426	-0.68482	3	gRNA_4754;gRNA_4753;gRNA_4748;	2.4117;1.9971;0.051483;
PRPF19	0.18896	0.20099	0.903683	427	-0.90847	2	gRNA_8038;gRNA_8046;	2.071;1.5588;
VARS2	0.18934	0.19716	0.899534	428	-0.2921	5	gRNA_11996;gRNA_11998;gRNA_11995;gRNA_11993;gRNA_11992;	3.2157;0.87113;0.36903;0.15081;0.0092583;
CSTF2	0.19004	0.19818	0.899958	429	-0.53199	2	gRNA_2678;gRNA_2679;	3.178;0.50204;
GATC	0.19065	0.19819	0.899958	430	-0.15653	4	gRNA_4836;gRNA_4834;gRNA_4832;gRNA_4829;	2.4368;1.7633;1.2437;0.82201;
PRPF31	0.19212	0.20039	0.903683	431	-1.9053	2	gRNA_8063;gRNA_8066;	3.1942;0.22497;
DCP1B	0.19233	0.20039	0.903683	432	0.47035	6	gRNA_2864;gRNA_2862;gRNA_2866;gRNA_2863;gRNA_2865;gRNA_2857;	3.0127;1.9858;0.82635;0.81347;0.76082;0.17989;
PRPF4B	0.19264	0.20134	0.903683	433	-0.75058	4	gRNA_8135;gRNA_8130;gRNA_8132;gRNA_8129;	2.4894;1.9274;0.52673;0.32972;
RRBP1	0.19281	0.20134	0.903683	434	0.48075	7	gRNA_10195;gRNA_10196;gRNA_10200;gRNA_10193;gRNA_10191;gRNA_10199;gRNA_10194;	3.0205;1.4348;1.0804;0.71104;0.51205;0.44945;0.3396;
PURG	0.1929	0.20243	0.904424	435	-0.52007	4	gRNA_8277;gRNA_8279;gRNA_8284;gRNA_8281;	3.0725;1.8053;0.67744;0.51647;
NUPL2	0.19419	0.20354	0.907283	436	-0.17462	3	gRNA_7415;gRNA_7414;gRNA_7416;	3.3191;1.0345;0.093538;
TDRD12	0.19489	0.2094	0.925765	437	-0.48893	4	gRNA_11398;gRNA_11394;gRNA_11396;gRNA_11392;	2.2518;1.6012;1.2856;0.85134;
SMG1	0.19519	0.20243	0.904424	438	-0.54414	4	gRNA_10635;gRNA_10639;gRNA_10633;gRNA_10634;	2.3655;1.7367;1.1766;0.3393;
RBFOX2	0.19534	0.2094	0.925765	439	-0.019932	5	gRNA_8451;gRNA_8453;gRNA_8447;gRNA_8454;gRNA_8455;	1.5683;1.4773;1.3302;0.76591;0.032382;
RBM38	0.19713	0.21621	0.944886	440	0.50424	7	gRNA_8680;gRNA_8683;gRNA_8682;gRNA_8681;gRNA_8678;gRNA_8686;gRNA_8677;	2.2131;1.7327;1.3433;0.9544;0.50706;0.50142;0.34963;
PPIL4	0.19765	0.22715	0.955275	441	-0.28358	3	gRNA_8011;gRNA_8007;gRNA_8013;	3.0037;0.62266;0.06052;
CMSS1	0.19858	0.21849	0.944886	442	0.42424	6	gRNA_2423;gRNA_2418;gRNA_2420;gRNA_2422;gRNA_2426;gRNA_2417;	2.2916;1.9338;0.91742;0.65104;0.53154;0.31695;
MRPS25	0.19907	0.2096	0.925765	443	0.48498	6	gRNA_6813;gRNA_6809;gRNA_6814;gRNA_6807;gRNA_6808;gRNA_6815;	1.7542;1.4705;0.8121;0.99075;0.7045;0.26545;
NONO	0.20029	0.2185	0.944886	444	0.20572	5	gRNA_7256;gRNA_7248;gRNA_7250;gRNA_7251;gRNA_7254;	1.8754;1.8553;1.3107;0.92331;0.6336;
MBNL3	0.20039	0.2185	0.944886	445	-0.23227	4	gRNA_6034;gRNA_6029;gRNA_6032;gRNA_6035;	3.1676;0.83417;0.49678;0.026077;
RSL1D1	0.20108	0.21977	0.944886	446	-1.7813	3	gRNA_10309;gRNA_10302;gRNA_10310;	3.214;0.90229;0.7486;
TRNAU1AP	0.20142	0.21977	0.944886	447	-0.22054	5	gRNA_11720;gRNA_11719;gRNA_11713;gRNA_11711;gRNA_11712;	1.5267;1.4935;1.2713;0.41039;0.21637;
DAZ1	0.20233	0.21977	0.944886	448	-0.063789	5	gRNA_2781;gRNA_2780;gRNA_2784;gRNA_2778;gRNA_2779;	1.6599;1.4224;1.3382;1.041;0.26345;
MRPS17	0.20266	0.21977	0.944886	449	-0.26531	4	gRNA_6717;gRNA_6721;gRNA_6723;gRNA_6718;	2.0297;1.8796;1.0701;0.76644;
HNRNPAB	0.20278	0.21977	0.944886	450	0.72066	6	gRNA_5094;gRNA_5087;gRNA_5089;gRNA_5090;gRNA_5096;gRNA_5092;	2.5745;1.3934;1.3083;0.99701;0.72729;0.71403;
AQR	0.2034	0.24138	0.955275	451	-0.90847	3	gRNA_13;gRNA_18;gRNA_10;	2.2209;1.5848;0.9021;
RTCB	0.20484	0.24139	0.955275	452	-0.11987	5	gRNA_10335;gRNA_10339;gRNA_10332;gRNA_10333;gRNA_10334;	2.4238;1.1755;1.0407;0.98414;0.24078;
BFP	0.20541	0.19122	0.890679	453	1.0511	1	gRNA_12466;	1.0511;
RPN2	0.20586	0.22343	0.955275	454	-1.8926	3	gRNA_477;gRNA_476;gRNA_469;	2.5937;0.69761;0.31027;
RBM23	0.20661	0.21828	0.944886	455	-0.60698	3	gRNA_8591;gRNA_8593;gRNA_8594;	3.1077;1.3009;0.98431;
TNPO1	0.20995	0.22611	0.955275	456	-0.49222	4	gRNA_11612;gRNA_11618;gRNA_11611;gRNA_11620;	3.1275;1.5983;0.84018;0.24577;
SRRM2	0.21054	0.22611	0.955275	457	0.32945	6	gRNA_11059;gRNA_11051;gRNA_11058;gRNA_11056;gRNA_11052;gRNA_11053;	1.7942;1.8692;0.90773;0.92354;0.35511;0.30379;
SRSF11	0.21063	0.22611	0.955275	458	-0.015873	4	gRNA_11114;gRNA_11120;gRNA_11117;gRNA_11116;	3.2276;1.4676;0.80642;0.31108;
CARS	0.21091	0.22464	0.955275	459	-0.85257	3	gRNA_2218;gRNA_2225;gRNA_2226;	2.93;1.108;0.70888;
NXF1	0.21192	0.22723	0.955275	460	-0.065966	5	gRNA_7429;gRNA_7427;gRNA_7434;gRNA_7428;gRNA_7433;	2.6061;1.5804;1.295;0.43293;0.06277;
FTSJ2	0.21227	0.22724	0.955275	461	-1.6688	3	gRNA_4708;gRNA_4716;gRNA_4714;	2.5803;1.8155;1.1763;
DDX47	0.21274	0.2271	0.955275	462	-0.63054	4	gRNA_3131;gRNA_3134;gRNA_3130;gRNA_3128;	3.0205;0.91877;0.42392;0.27407;
ADAD2	0.21333	0.22853	0.955275	463	0.78675	7	gRNA_1785;gRNA_1783;gRNA_1781;gRNA_1786;gRNA_1777;gRNA_1784;gRNA_1780;	3.1763;1.4378;1.2777;0.85138;0.84125;0.73224;0.31196;
TLR7	0.21401	0.22853	0.955275	464	-1.0939	2	gRNA_11592;gRNA_11598;	3.1077;1.2167;
EIF2A	0.21536	0.23076	0.955275	465	-0.92616	4	gRNA_3751;gRNA_3753;gRNA_3748;gRNA_3755;	3.0547;0.74875;0.66647;0.23311;
ALKBH8	0.21562	0.23076	0.955275	466	-0.22557	4	gRNA_1910;gRNA_1909;gRNA_1916;gRNA_1908;	1.9617;1.8272;1.1453;0.53061;
PSMB3	0.21806	0.23322	0.955275	467	-0.84516	5	gRNA_349;gRNA_356;gRNA_351;gRNA_357;gRNA_353;	2.9739;1.5847;1.0169;0.80394;0.17013;
DDX3Y	0.21886	0.23322	0.955275	468	-0.22467	5	gRNA_3072;gRNA_3073;gRNA_3071;gRNA_3076;gRNA_3069;	1.8998;1.602;1.2689;0.77516;0.36959;
DAZ4	0.21956	0.23322	0.955275	469	0.57106	7	gRNA_2816;gRNA_2811;gRNA_2812;gRNA_2809;gRNA_2807;gRNA_2815;gRNA_2808;	2.0263;1.4481;1.2969;0.95391;0.69681;0.44531;0.39738;
IFIT1	0.22074	0.23323	0.955275	470	-0.18224	5	gRNA_5290;gRNA_5291;gRNA_5295;gRNA_5287;gRNA_5293;	3.0539;1.0745;0.82702;0.30062;0.20682;
INTS6	0.22083	0.24081	0.955275	471	-3.0876	2	gRNA_5462;gRNA_5464;	2.5019;1.6543;
RPL22	0.22141	0.23323	0.955275	472	-0.13444	5	gRNA_9436;gRNA_9434;gRNA_9430;gRNA_9431;gRNA_9427;	3.0969;1.1421;1.0544;0.8453;0.031146;
PLD6	0.22166	0.23323	0.955275	473	0.0044481	5	gRNA_7913;gRNA_7916;gRNA_7909;gRNA_7914;gRNA_7910;	2.0691;1.8406;0.69187;0.3412;0.13726;
EIF5A	0.22236	0.23323	0.955275	474	0.37921	6	gRNA_4171;gRNA_4168;gRNA_4173;gRNA_4176;gRNA_4167;gRNA_4174;	1.5169;1.274;1.2715;0.71477;0.70183;0.056603;
RPS16	0.22332	0.22227	0.953485	475	-0.33979	5	gRNA_9882;gRNA_9886;gRNA_9883;gRNA_9885;gRNA_9889;	2.6748;1.3659;0.91498;0.72998;0.2289;
EIF2S1	0.22492	0.24966	0.975996	476	-0.90847	3	gRNA_3859;gRNA_3857;gRNA_3866;	2.9431;1.1102;0.024092;
NCBP2L	0.22581	0.23707	0.955275	477	0.14996	5	gRNA_7156;gRNA_7148;gRNA_7149;gRNA_7154;gRNA_7152;	2.2434;1.8551;1.2102;0.90628;0.42483;
TLR8	0.22709	0.23814	0.955275	478	0.20961	6	gRNA_11605;gRNA_11603;gRNA_11609;gRNA_11610;gRNA_11607;gRNA_11606;	2.544;1.8222;0.93462;0.48382;0.40403;0.015195;
KHDRBS2	0.22742	0.23815	0.955275	479	-0.21471	4	gRNA_5605;gRNA_5604;gRNA_5603;gRNA_5597;	2.9137;1.2634;0.72017;0.28014;
ZC3HAV1L	0.22773	0.23815	0.955275	480	-0.65748	4	gRNA_12202;gRNA_12201;gRNA_12205;gRNA_12206;	1.8866;1.8283;0.85464;0.56809;
RBM46	0.22916	0.24038	0.955275	481	0.49046	6	gRNA_8758;gRNA_8760;gRNA_8766;gRNA_8759;gRNA_8762;gRNA_8757;	1.7659;1.4763;1.1891;0.72111;0.5649;0.41602;
MRPL9	0.22941	0.24038	0.955275	482	-0.28477	3	gRNA_6650;gRNA_6649;gRNA_6653;	2.8519;0.89881;0.70134;
STAU1	0.23126	0.24174	0.955275	483	-0.11039	5	gRNA_11223;gRNA_11221;gRNA_11226;gRNA_11225;gRNA_11224;	1.8683;1.7963;0.74998;0.70803;0.052885;
RBM11	0.23152	0.24174	0.955275	484	-0.30566	4	gRNA_8478;gRNA_8480;gRNA_8486;gRNA_8483;	1.8502;1.697;1.1232;0.37246;
UTP18	0.23207	0.24174	0.955275	485	-0.36076	3	gRNA_11933;gRNA_11938;gRNA_11937;	3.0511;1.1278;0.71461;
SNRPB2	0.23246	0.24316	0.955275	486	0.077289	6	gRNA_10837;gRNA_10838;gRNA_10836;gRNA_10840;gRNA_10834;gRNA_10833;	2.0325;1.4636;1.2173;0.81208;0.13587;0.018713;
SF3A3	0.23273	0.23006	0.955275	487	-1.3002	2	gRNA_10495;gRNA_10498;	2.7306;0.012181;
LSM14B	0.23317	0.24316	0.955275	488	-0.92076	3	gRNA_5831;gRNA_5833;gRNA_5832;	2.4873;1.5234;1.2476;
CWC22	0.23326	0.25902	0.996513	489	-0.52969	3	gRNA_2733;gRNA_2732;gRNA_2729;	3.0621;1.103;0.91164;
DAZ2	0.23412	0.24316	0.955275	490	0.51879	6	gRNA_2789;gRNA_2790;gRNA_2796;gRNA_2794;gRNA_2792;gRNA_2787;	1.4642;1.4251;1.2284;0.76765;0.58915;0.44843;
ADARB2	0.23479	0.24317	0.955275	491	0.088602	5	gRNA_1811;gRNA_1807;gRNA_1810;gRNA_1808;gRNA_1809;	2.8539;1.7561;0.94639;0.46284;0.18215;
HTATSF1	0.23507	0.24317	0.955275	492	-0.2087	4	gRNA_5264;gRNA_5258;gRNA_5265;gRNA_5263;	2.071;1.2953;1.0904;0.71174;
PCBP2	0.23669	0.24317	0.955275	493	-1.6065	3	gRNA_7794;gRNA_7787;gRNA_7795;	2.4396;1.2374;0.22946;
FARSA	0.23736	0.24569	0.962426	494	-2.6298	2	gRNA_4569;gRNA_4568;	2.3647;1.6768;
SMN2	0.23771	0.26726	1	495	-0.81522	4	gRNA_10702;gRNA_10701;gRNA_10710;gRNA_10706;	1.6194;1.2075;1.0303;0.19441;
RPL24	0.23931	0.25136	0.978677	496	-2.0757	1	gRNA_9469;	2.7219;
GRSF1	0.23935	0.25136	0.978677	497	0.015726	5	gRNA_4949;gRNA_4953;gRNA_4954;gRNA_4947;gRNA_4956;	1.3012;1.2392;1.2072;0.28921;0.30423;
BPF	0.23966	0.23803	0.955275	498	0.8316	1	gRNA_12467;	0.8316;
SARS	0.23985	0.23447	0.955275	499	-0.90847	3	gRNA_10377;gRNA_10379;gRNA_10380;	2.2562;1.3773;0.42038;
SUPT5H	0.23997	0.25386	0.984465	500	-2.4121	1	gRNA_537;	2.9621;
RBMXL2	0.24026	0.25386	0.984465	501	-0.0078391	5	gRNA_8902;gRNA_8899;gRNA_8897;gRNA_8901;gRNA_8900;	2.6203;1.7282;0.89214;0.37381;0.30462;
RPL32	0.24216	0.27248	1	502	-2.1487	3	gRNA_9567;gRNA_9568;gRNA_9575;	2.9108;1.456;0.85102;
EXOSC8	0.24357	0.2563	0.988042	503	-1.8655	1	gRNA_4497;	2.8647;
THOC7	0.24413	0.25631	0.988042	504	-2.6654	2	gRNA_11543;gRNA_11549;	1.9264;1.6562;
ENOX2	0.24437	0.25631	0.988042	505	-0.17669	4	gRNA_4315;gRNA_4314;gRNA_4310;gRNA_4311;	1.8143;1.2442;1.2241;0.65207;
NUDT21	0.24574	0.24338	0.955275	506	-0.90847	4	gRNA_7390;gRNA_7391;gRNA_7389;gRNA_7393;	2.071;0.97448;0.74648;0.36231;
IGF2BP2	0.24769	0.26478	1	507	0.013727	5	gRNA_5348;gRNA_5355;gRNA_5353;gRNA_5352;gRNA_5354;	2.1314;1.7751;0.53781;0.42987;0.042222;
INTS12	0.24801	0.266	1	508	0.014052	5	gRNA_5412;gRNA_5408;gRNA_5415;gRNA_5414;gRNA_5407;	2.7167;1.7852;0.83436;0.4786;0.097582;
MRPL47	0.24941	0.2675	1	509	-1.0662	3	gRNA_6552;gRNA_6554;gRNA_6547;	1.8464;1.3343;0.8121;
FBXO17	0.25027	0.26876	1	510	-0.49002	4	gRNA_4665;gRNA_4657;gRNA_4663;gRNA_4661;	2.0804;1.6815;0.47987;0.28009;
SRP68	0.25088	0.28297	1	511	0.64126	6	gRNA_11003;gRNA_11002;gRNA_11008;gRNA_11006;gRNA_11005;gRNA_11010;	1.291;1.4647;1.0509;0.98508;0.96788;0.31463;
DKC1	0.25166	0.28297	1	512	-0.71675	3	gRNA_3488;gRNA_3491;gRNA_3495;	2.3895;1.6317;0.40355;
LSM5	0.25287	0.27005	1	513	-0.50786	3	gRNA_5874;gRNA_5873;gRNA_5876;	1.7874;1.7434;0.68512;
TLR3	0.25427	0.27296	1	514	-0.20193	5	gRNA_11585;gRNA_11581;gRNA_11588;gRNA_11583;gRNA_11589;	3.0219;1.1044;0.76552;0.50958;0.12764;
OAS2	0.25643	0.27583	1	515	0.14643	5	gRNA_7516;gRNA_7515;gRNA_7510;gRNA_7508;gRNA_7514;	1.8201;1.3416;1.1859;0.91038;0.49865;
LSM14A	0.25685	0.27583	1	516	-1.5242	4	gRNA_5822;gRNA_5821;gRNA_5825;gRNA_5818;	2.8916;1.3104;0.66676;0.52933;
EIF4ENIF1	0.25715	0.27583	1	517	-0.77228	3	gRNA_4116;gRNA_4109;gRNA_4111;	2.1005;1.572;1.07;
IPO9	0.25935	0.27708	1	518	-0.88676	4	gRNA_5558;gRNA_5566;gRNA_5564;gRNA_5563;	1.9047;1.6583;0.89576;0.4593;
SRP72	0.25983	0.27708	1	519	-1.3755	4	gRNA_11012;gRNA_11016;gRNA_11013;gRNA_11014;	2.3899;1.2294;1.1366;0.021148;
RBMY1E	0.26	0.27708	1	520	-0.12636	5	gRNA_8955;gRNA_8956;gRNA_8948;gRNA_8953;gRNA_8947;	2.1183;1.7572;0.6212;0.57625;0.53651;
DDX26B	0.26005	0.27708	1	521	0.34791	7	gRNA_3005;gRNA_3002;gRNA_3000;gRNA_3001;gRNA_3003;gRNA_2997;gRNA_3006;	3.0066;1.7323;0.63931;0.65984;0.41057;0.28525;0.10291;
DDX31	0.26147	0.29919	1	522	-0.22654	5	gRNA_3035;gRNA_3033;gRNA_3027;gRNA_3028;gRNA_3036;	1.5746;1.1775;0.99555;0.65604;0.45539;
FTO	0.26258	0.30036	1	523	-0.80139	2	gRNA_4694;gRNA_4690;	2.895;0.25958;
RBM48	0.26325	0.28275	1	524	-2.8248	3	gRNA_8785;gRNA_8784;gRNA_8780;	2.108;1.6788;0.63647;
PABPC3	0.26347	0.30484	1	525	-0.91988	4	gRNA_7585;gRNA_7579;gRNA_7577;gRNA_7581;	2.2283;1.2342;1.0521;0.68162;
RBM8A	0.26413	0.30484	1	526	-0.54258	3	gRNA_8830;gRNA_8831;gRNA_8833;	1.6691;1.5783;1.0716;
EIF1AX	0.2643	0.30484	1	527	-0.9842	3	gRNA_3718;gRNA_3719;gRNA_3717;	2.813;0.76836;0.41115;
MRPL20	0.2652	0.28428	1	528	-1.1922	3	gRNA_6305;gRNA_6306;gRNA_6301;	2.029;1.7367;0.61167;
NCBP2	0.26602	0.30485	1	529	-0.69154	4	gRNA_7137;gRNA_7143;gRNA_7141;gRNA_7139;	2.7627;1.297;1.0255;1.004;
NSUN7	0.26643	0.28747	1	530	-0.57066	3	gRNA_7361;gRNA_7357;gRNA_7365;	2.8977;1.303;0.49746;
DHX34	0.2674	0.28871	1	531	0.31882	7	gRNA_3357;gRNA_3360;gRNA_3365;gRNA_3359;gRNA_3366;gRNA_3364;gRNA_3363;	1.4937;1.4152;1.1785;0.46318;0.37725;0.2604;0.080333;
RRP15	0.26833	0.28871	1	532	-0.705	2	gRNA_10233;gRNA_10231;	2.9142;0.31922;
MTPAP	0.2687	0.268	1	533	-1.0512	1	gRNA_7025;	2.3624;
MRPL2	0.26911	0.29041	1	534	0.35383	6	gRNA_6290;gRNA_6294;gRNA_6288;gRNA_6296;gRNA_6287;gRNA_6291;	2.8602;1.119;1.1592;0.61556;0.6137;0.093962;
RBM12B	0.27023	0.292	1	535	0.48843	8	gRNA_8505;gRNA_8500;gRNA_8503;gRNA_8499;gRNA_8506;gRNA_8504;gRNA_8497;gRNA_8501;	2.9769;1.0995;0.79431;0.56759;0.56094;0.41592;0.35466;0.19033;
TUBB	0.27059	0.292	1	536	-0.40706	3	gRNA_567;gRNA_568;gRNA_561;	1.5051;1.2012;1.1104;
IPO11	0.27338	0.2949	1	537	-0.92863	2	gRNA_5500;gRNA_5504;	2.8054;1.1571;
FAM98A	0.27464	0.29672	1	538	-0.74209	2	gRNA_4545;gRNA_4538;	2.8434;0.14698;
RPSA	0.27553	0.28977	1	539	-0.38632	5	gRNA_10149;gRNA_10147;gRNA_10150;gRNA_10144;gRNA_10148;	2.071;1.3437;0.67506;0.33278;0.13584;
ZCCHC3	0.27595	0.29832	1	540	0.46336	7	gRNA_12266;gRNA_12263;gRNA_12264;gRNA_12261;gRNA_12269;gRNA_12270;gRNA_12265;	1.6432;1.6789;1.069;0.64856;0.56526;0.36146;0.15861;
NOP10	0.27726	0.30014	1	541	-2.5836	2	gRNA_7260;gRNA_7262;	2.5125;1.7192;
LARP4B	0.27872	0.30323	1	542	0.32786	6	gRNA_5692;gRNA_5695;gRNA_5691;gRNA_5696;gRNA_5690;gRNA_5694;	2.4985;1.3599;1.1249;0.87151;0.33606;0.31967;
RBM22	0.27963	0.31417	1	543	-0.44953	3	gRNA_8577;gRNA_8585;gRNA_8581;	2.0403;1.4396;1.012;
MRPL30	0.27965	0.30323	1	544	0.07283	5	gRNA_6379;gRNA_6385;gRNA_6378;gRNA_6377;gRNA_6382;	2.975;1.1949;0.78734;0.71352;0.5641;
GPATCH8	0.28025	0.31417	1	545	-0.40834	4	gRNA_4933;gRNA_4929;gRNA_4931;gRNA_4928;	2.758;1.5001;0.12086;0.089471;
FUBP1	0.28028	0.30447	1	546	-0.3091	4	gRNA_4732;gRNA_4729;gRNA_4736;gRNA_4728;	2.955;1.1815;0.98372;0.22455;
MRPS10	0.28081	0.31417	1	547	-0.7852	2	gRNA_6663;gRNA_6661;	2.6849;0.78272;
RBM45	0.2809	0.30447	1	548	0.040274	5	gRNA_8747;gRNA_8752;gRNA_8754;gRNA_8749;gRNA_8751;	2.8739;1.1679;1.0836;0.53262;0.17538;
RP9	0.28219	0.30581	1	549	-0.92246	4	gRNA_9285;gRNA_9279;gRNA_9277;gRNA_9284;	2.0975;1.6874;1.1538;0.45755;
UPF3B	0.28248	0.30581	1	550	-1.514	3	gRNA_11875;gRNA_11872;gRNA_11880;	2.0221;1.6583;0.83872;
YTHDF3	0.28268	0.30581	1	551	0.53379	8	gRNA_12193;gRNA_12198;gRNA_12196;gRNA_12191;gRNA_12200;gRNA_12199;gRNA_12197;gRNA_12195;	1.9091;1.3419;1.1267;0.8355;0.54387;0.52371;0.5179;0.026664;
RBM17	0.2828	0.30581	1	552	-2.2307	3	gRNA_8546;gRNA_8542;gRNA_8543;	1.9207;1.6077;1.0691;
YTHDF1	0.28318	0.30743	1	553	-0.11713	4	gRNA_12177;gRNA_12180;gRNA_12175;gRNA_12176;	2.0153;1.5574;1.1631;0.29802;
GAPDH	0.28348	0.31539	1	554	0.085926	6	gRNA_4806;gRNA_4799;gRNA_4804;gRNA_4801;gRNA_4805;gRNA_4800;	1.7302;1.6087;0.551;0.39914;0.16222;0.0096349;
NSUN6	0.28367	0.30876	1	555	-0.16614	5	gRNA_7347;gRNA_7348;gRNA_7353;gRNA_7355;gRNA_7351;	1.5747;1.4006;1.1181;0.77592;0.19064;
EEF2K	0.28402	0.31052	1	556	-0.4953	3	gRNA_3663;gRNA_3666;gRNA_3658;	2.9539;0.79951;0.16804;
KIAA0430	0.28417	0.31052	1	557	-0.067701	5	gRNA_5629;gRNA_5633;gRNA_5636;gRNA_5634;gRNA_5632;	1.6838;1.0557;1.0987;0.55479;0.089076;
MRPL51	0.28442	0.31053	1	558	-0.012127	5	gRNA_6595;gRNA_6587;gRNA_6592;gRNA_6596;gRNA_6589;	1.8067;1.3725;1.1458;0.62266;0.50713;
YY1	0.28475	0.31655	1	559	-1.6687	4	gRNA_626;gRNA_624;gRNA_627;gRNA_619;	2.5179;0.72977;0.70856;0.5952;
PNLDC1	0.28476	0.31232	1	560	-0.59046	5	gRNA_7921;gRNA_7924;gRNA_7926;gRNA_7922;gRNA_7919;	2.4229;1.6673;0.73308;0.27426;0.068045;
AGO3	0.28504	0.31232	1	561	0.21377	6	gRNA_1862;gRNA_1858;gRNA_1865;gRNA_1866;gRNA_1861;gRNA_1859;	1.4932;1.4337;1.0807;0.46618;0.21211;0.21543;
RBM6	0.28566	0.31232	1	562	-0.42366	5	gRNA_8808;gRNA_8812;gRNA_8813;gRNA_8815;gRNA_8810;	1.3524;1.2191;1.1265;0.64675;0.033842;
RNASEH2B	0.2864	0.3142	1	563	-1.2159	4	gRNA_9162;gRNA_9157;gRNA_9165;gRNA_9158;	2.5635;1.6866;0.98403;0.34508;
DDX19B	0.28672	0.31588	1	564	-0.27938	3	gRNA_2945;gRNA_2941;gRNA_2938;	1.9173;1.6712;0.22437;
RPS27L	0.2869	0.31588	1	565	-0.20082	4	gRNA_10012;gRNA_10016;gRNA_10020;gRNA_10015;	1.8251;1.516;1.1275;0.85573;
DHX29	0.28754	0.31779	1	566	-0.8982	2	gRNA_3317;gRNA_3325;	2.4773;1.3144;
MRPS21	0.28835	0.31964	1	567	-1.3909	4	gRNA_6769;gRNA_6770;gRNA_6772;gRNA_6767;	2.8041;1.2054;0.85687;0.58391;
RNASE9	0.28889	0.31964	1	568	0.26765	6	gRNA_9133;gRNA_9131;gRNA_9129;gRNA_9132;gRNA_9128;gRNA_9135;	1.7923;1.5991;1.0535;0.77219;0.31973;0.21556;
RBFOX3	0.28959	0.32135	1	569	-0.58506	4	gRNA_8459;gRNA_8464;gRNA_8457;gRNA_8462;	2.8911;1.0935;0.56998;0.16293;
AIMP2	0.29138	0.32531	1	570	0.23703	6	gRNA_1888;gRNA_1889;gRNA_1895;gRNA_1896;gRNA_1891;gRNA_1887;	1.5207;1.3182;1.0713;0.34541;0.27648;0.19758;
RNF113B	0.29391	0.33096	1	571	0.053896	6	gRNA_9225;gRNA_9223;gRNA_9221;gRNA_9224;gRNA_9222;gRNA_9220;	1.7002;1.6822;1.0749;0.49634;0.05455;0.053242;
RNASEH2C	0.29604	0.33278	1	572	-0.65395	2	gRNA_9169;gRNA_9167;	2.498;0.36018;
RRP1B	0.29763	0.33278	1	573	0.17724	5	gRNA_10244;gRNA_10247;gRNA_10242;gRNA_10241;gRNA_10245;	1.2806;1.1439;1.1207;1.0183;0.72505;
EIF4A1	0.29829	0.32822	1	574	-1.2825	2	gRNA_4031;gRNA_4030;	2.649;1.4536;
LARP7	0.2997	0.33502	1	575	-0.50084	4	gRNA_5713;gRNA_5708;gRNA_5714;gRNA_5709;	2.7339;1.3037;0.6527;0.01537;
MRPL23	0.2997	0.33502	1	576	-1.7594	2	gRNA_6330;gRNA_6333;	2.7339;0.2941;
CLK4	0.30036	0.32822	1	577	-0.47219	4	gRNA_2406;gRNA_2403;gRNA_2398;gRNA_2399;	2.0541;1.5254;0.7861;0.20269;
EXOSC4	0.30062	0.33701	1	578	-2.2315	4	gRNA_4466;gRNA_4463;gRNA_4458;gRNA_4464;	2.8016;1.1839;0.81429;0.31048;
RPS7	0.30292	0.31029	1	579	-0.97007	3	gRNA_10115;gRNA_10116;gRNA_10114;	2.4875;0.84554;0.35331;
MRPL48	0.30389	0.34383	1	580	-1.2518	3	gRNA_6561;gRNA_6557;gRNA_6558;	1.6995;1.5238;0.95843;
RPL30	0.30414	0.3338	1	581	-1.0389	2	gRNA_9553;gRNA_9551;	2.071;1.1436;
CASC3	0.30699	0.3499	1	582	-0.37212	4	gRNA_2242;gRNA_2244;gRNA_2239;gRNA_2238;	1.9878;1.6033;0.78553;0.51053;
MRPS35	0.30848	0.34991	1	583	-0.76041	4	gRNA_6888;gRNA_6894;gRNA_6887;gRNA_6896;	2.6617;1.2606;0.79683;0.41667;
RPLP2	0.3085	0.33508	1	584	-2.5188	3	gRNA_9801;gRNA_9806;gRNA_9810;	2.5109;1.1063;0.73158;
DHX38	0.31059	0.35107	1	585	-0.27166	5	gRNA_3403;gRNA_3397;gRNA_3404;gRNA_3399;gRNA_3402;	2.2861;1.5146;0.83179;0.30681;0.19441;
RPUSD2	0.31269	0.35481	1	586	0.24961	6	gRNA_10163;gRNA_10168;gRNA_10164;gRNA_10169;gRNA_10166;gRNA_10161;	2.6954;1.1547;1.0381;0.7234;0.25498;0.24423;
MRPL39	0.31297	0.35481	1	587	-0.10134	4	gRNA_6465;gRNA_6459;gRNA_6460;gRNA_6462;	2.6451;1.3794;1.0415;0.17798;
IPO5	0.31329	0.35481	1	588	-1.6872	3	gRNA_5528;gRNA_5536;gRNA_5532;	2.6512;0.89089;0.041204;
NUDT16	0.31583	0.35693	1	589	-0.66617	3	gRNA_7371;gRNA_7376;gRNA_7373;	1.8457;1.5884;0.36023;
RNASE10	0.31625	0.35693	1	590	-0.034552	5	gRNA_9034;gRNA_9030;gRNA_9029;gRNA_9031;gRNA_9028;	1.6091;1.3231;1.0413;0.17686;0.10304;
PIWIL2	0.31806	0.36535	1	591	-1.2867	2	gRNA_7878;gRNA_7881;	2.6731;0.11866;
RPUSD3	0.31865	0.36535	1	592	-0.098585	4	gRNA_10174;gRNA_10180;gRNA_10171;gRNA_10176;	2.7326;1.2476;0.8194;0.27807;
NMD3	0.32171	0.3723	1	593	-0.69509	3	gRNA_7218;gRNA_7222;gRNA_7226;	1.2432;1.5818;0.089683;
RBM5	0.32221	0.37231	1	594	0.78479	6	gRNA_8800;gRNA_8806;gRNA_8802;gRNA_8805;gRNA_8801;gRNA_8803;	2.7239;1.4179;0.9389;0.94552;0.89637;0.6732;
PABPN1L	0.32562	0.37665	1	595	-0.83655	3	gRNA_7627;gRNA_7630;gRNA_7628;	1.9099;1.1854;1.0485;
OAS3	0.32563	0.37665	1	596	0.27706	6	gRNA_7520;gRNA_7518;gRNA_7517;gRNA_7526;gRNA_7525;gRNA_7521;	1.7292;1.6028;0.86408;0.66647;0.35484;0.19928;
TNRC6C	0.32869	0.3779	1	597	-0.41613	4	gRNA_11669;gRNA_11665;gRNA_11662;gRNA_11668;	2.5408;1.0572;0.70765;0.4249;
DAZAP1	0.32923	0.3779	1	598	-1.6259	3	gRNA_2821;gRNA_2826;gRNA_2822;	1.8377;1.6378;0.084948;
CELF1	0.33151	0.38243	1	599	-0.12563	4	gRNA_2293;gRNA_2290;gRNA_2296;gRNA_2291;	2.1379;1.5497;0.4064;0.13712;
ESRP1	0.33315	0.38357	1	600	-0.24778	4	gRNA_4360;gRNA_4363;gRNA_4364;gRNA_4357;	1.9062;1.6007;0.1884;0.087406;
CNOT10	0.33453	0.38357	1	601	-0.74337	2	gRNA_2455;gRNA_2447;	2.6598;0.26818;
FXR1	0.33511	0.38468	1	602	-0.18098	4	gRNA_4757;gRNA_4758;gRNA_4760;gRNA_4763;	2.6748;0.49905;0.31695;0.082005;
CLK1	0.33543	0.38468	1	603	-0.0071273	5	gRNA_2369;gRNA_2370;gRNA_2375;gRNA_2371;gRNA_2372;	1.966;1.573;0.49646;0.38181;0.0077944;
MRPS18B	0.33569	0.38468	1	604	-0.84841	3	gRNA_6741;gRNA_6737;gRNA_6744;	2.5683;0.72595;0.039615;
MRPL52	0.33739	0.38596	1	605	-0.53076	4	gRNA_6601;gRNA_6604;gRNA_6603;gRNA_6597;	1.8013;1.5844;0.47501;0.19082;
MEX3D	0.33743	0.38596	1	606	-0.51699	3	gRNA_6154;gRNA_6152;gRNA_6148;	2.6906;1.2714;0.64332;
AARS	0.33917	0.36339	1	607	-1.185	2	gRNA_1707;gRNA_1709;	2.4311;0.97128;
RPA1	0.34047	0.36339	1	608	-1.5618	2	gRNA_458;gRNA_456;	2.429;1.346;
RPL9	0.34099	0.3813	1	609	-0.90847	3	gRNA_9777;gRNA_9774;gRNA_9776;	1.5747;0.75779;0.089683;
LSM12	0.34163	0.38597	1	610	-2.0613	3	gRNA_5809;gRNA_5810;gRNA_5814;	2.5552;1.5561;1.0277;
ADAD1	0.34205	0.38597	1	611	-0.30335	3	gRNA_1767;gRNA_1771;gRNA_1776;	2.6345;0.82157;0.38026;
EIF3D	0.34305	0.36339	1	612	-2.4959	2	gRNA_3940;gRNA_3941;	1.8928;1.3754;
ZCCHC5	0.34326	0.38597	1	613	-0.70318	4	gRNA_12279;gRNA_12278;gRNA_12273;gRNA_12272;	1.8832;1.5182;0.19529;0.15081;
HNRNPA3	0.34378	0.38597	1	614	0.079636	6	gRNA_5085;gRNA_5083;gRNA_5086;gRNA_5081;gRNA_5079;gRNA_5077;	2.6939;1.2961;0.89046;0.30052;0.15786;0.0014112;
TGS1	0.34619	0.38722	1	615	-0.89981	3	gRNA_11484;gRNA_11488;gRNA_11490;	2.2455;1.5237;0.66757;
MRPS18C	0.34723	0.36474	1	616	0.050338	5	gRNA_6752;gRNA_6753;gRNA_6755;gRNA_6747;gRNA_6748;	2.4197;1.1002;0.40614;0.37054;0.11982;
tGFP	0.34901	0.29235	1	617	0.72656	3	gRNA_12471;gRNA_12470;gRNA_12472;	1.4595;0.72656;0.3538;
LSM10	0.3495	0.38855	1	618	-0.59878	2	gRNA_5791;gRNA_5796;	2.339;0.30633;
DDX17	0.35234	0.38983	1	619	-0.14483	5	gRNA_2909;gRNA_2910;gRNA_2912;gRNA_2913;gRNA_2916;	2.6379;1.0063;0.31271;0.17488;0.0088331;
RBM15B	0.35518	0.39401	1	620	-0.63784	4	gRNA_8528;gRNA_8536;gRNA_8527;gRNA_8531;	2.617;1.3976;0.64191;0.22882;
RPS18	0.35829	0.37673	1	621	-1.0887	2	gRNA_9905;gRNA_9902;	1.378;1.2525;
RPL37A	0.35856	0.37224	1	622	-0.90847	3	gRNA_9656;gRNA_9655;gRNA_9653;	1.1216;1.1678;0.77744;
PAPOLG	0.3587	0.37832	1	623	-0.40384	3	gRNA_7714;gRNA_7708;gRNA_7707;	1.6792;1.4002;0.73488;
DDX6	0.35952	0.39402	1	624	-0.54929	5	gRNA_3252;gRNA_3256;gRNA_3248;gRNA_3247;gRNA_3254;	1.8088;1.569;0.8255;0.51767;0.072319;
RPL6	0.36279	0.37698	1	625	-0.90847	3	gRNA_9729;gRNA_9721;gRNA_9727;	1.2531;1.1421;1.0397;
YTHDC1	0.36309	0.40376	1	626	-2.3682	2	gRNA_12155;gRNA_12160;	1.8018;1.4836;
MRPS23	0.36361	0.40376	1	627	-1.5489	3	gRNA_6792;gRNA_6793;gRNA_6787;	2.5349;0.77714;0.10363;
LUC7L3	0.36371	0.3827	1	628	-1.572	4	gRNA_5919;gRNA_5920;gRNA_5917;gRNA_5925;	2.1796;1.3926;0.95526;0.083125;
IMP3	0.36384	0.3827	1	629	-0.46824	3	gRNA_5371;gRNA_5368;gRNA_5373;	2.3647;0.25252;0.11928;
MRPS28	0.36601	0.40811	1	630	-1.4771	4	gRNA_6841;gRNA_6844;gRNA_6838;gRNA_6842;	1.9553;1.4843;0.88283;0.54209;
MRPL12	0.3664	0.40811	1	631	-0.56177	4	gRNA_6211;gRNA_6214;gRNA_6216;gRNA_6207;	2.5074;0.93599;0.73215;0.43121;
PNO1	0.36887	0.38543	1	632	-1.0114	3	gRNA_7934;gRNA_7935;gRNA_7933;	1.8441;0.83183;0.069356;
ACO1	0.3689	0.41107	1	633	-0.38831	4	gRNA_1763;gRNA_1760;gRNA_1758;gRNA_1764;	2.4311;0.60384;0.63671;0.37205;
RPL7A	0.36963	0.38543	1	634	-0.30205	5	gRNA_9744;gRNA_9747;gRNA_9742;gRNA_9743;gRNA_9749;	2.2975;1.3161;0.75051;0.36047;0.19441;
TDRD1	0.36973	0.41107	1	635	-0.25015	4	gRNA_11371;gRNA_11378;gRNA_11380;gRNA_11374;	2.5495;1.2208;0.6006;0.45188;
C17orf85	0.36989	0.41107	1	636	-0.54665	4	gRNA_2191;gRNA_2196;gRNA_2188;gRNA_2189;	1.9587;1.5165;0.85698;0.63031;
SNRPD3	0.37113	0.39208	1	637	-0.7988	3	gRNA_10875;gRNA_10871;gRNA_10877;	1.4581;1.2167;0.84051;
DDX53	0.37213	0.38972	1	638	0.47227	7	gRNA_3196;gRNA_3195;gRNA_3187;gRNA_3194;gRNA_3191;gRNA_3190;gRNA_3193;	2.2347;1.2178;1.0307;0.84398;0.70428;0.24026;0.1078;
MRPL37	0.37304	0.41107	1	639	-1.6945	2	gRNA_6439;gRNA_6446;	2.2854;0.44367;
RPS3A	0.3776	0.39352	1	640	-0.90847	2	gRNA_10053;gRNA_10052;	1.462;1.2546;
XPO4	0.37799	0.41749	1	641	-1.1861	2	gRNA_12037;gRNA_12034;	2.448;0.6908;
C12orf65	0.37958	0.41749	1	642	-0.50971	4	gRNA_2177;gRNA_2181;gRNA_2182;gRNA_2179;	1.7809;1.441;0.72061;0.065038;
APOBEC2	0.37963	0.41749	1	643	-0.83837	2	gRNA_1971;gRNA_1969;	2.552;0.67506;
YBX3	0.38022	0.41749	1	644	0.015277	5	gRNA_12142;gRNA_12141;gRNA_12148;gRNA_12149;gRNA_12143;	2.458;1.527;0.59586;0.097028;0.044521;
DARS	0.38155	0.3982	1	645	-0.63753	4	gRNA_2764;gRNA_2761;gRNA_2762;gRNA_2757;	2.4024;0.96499;0.1147;0.070513;
THOC5	0.38352	0.3982	1	646	0.10719	5	gRNA_11530;gRNA_11521;gRNA_11526;gRNA_11524;gRNA_11523;	2.3691;0.72252;0.64097;0.5806;0.38041;
SRP9	0.38507	0.42037	1	647	0.31963	7	gRNA_11027;gRNA_11028;gRNA_11022;gRNA_11029;gRNA_11025;gRNA_11030;gRNA_11024;	2.5348;0.95505;0.90773;0.63189;0.52778;0.11148;0.0048293;
SRSF3	0.38669	0.42473	1	648	-1.6984	3	gRNA_11143;gRNA_11141;gRNA_11145;	2.4634;0.57642;0.21202;
EEF1G	0.3869	0.40531	1	649	-0.90847	2	gRNA_3642;gRNA_3644;	1.3942;1.3811;
CNOT6	0.38763	0.42737	1	650	-0.5055	2	gRNA_2502;gRNA_2497;	1.8708;1.5015;
HNRNPU	0.38777	0.42737	1	651	-1.7589	1	gRNA_5232;	2.4078;
IPO13	0.38939	0.42737	1	652	-2.092	1	gRNA_5515;	2.2455;
DROSHA	0.38939	0.40811	1	653	-1.8553	2	gRNA_3548;gRNA_3556;	2.2434;0.53009;
FASTKD1	0.39261	0.42738	1	654	-0.067168	5	gRNA_4602;gRNA_4601;gRNA_4597;gRNA_4605;gRNA_4603;	2.4356;1.074;0.8725;0.4406;0.19064;
SLBP	0.39315	0.42738	1	655	-0.70515	3	gRNA_10592;gRNA_10597;gRNA_10593;	2.1325;0.71332;0.68011;
RBM41	0.39536	0.41705	1	656	-0.53504	4	gRNA_8710;gRNA_8711;gRNA_8709;gRNA_8707;	1.2432;1.3343;0.98105;0.12191;
EIF2S2	0.39848	0.41073	1	657	-0.90847	1	gRNA_3869;	2.0671;
MRPL44	0.39891	0.41073	1	658	-0.98523	3	gRNA_6519;gRNA_6526;gRNA_6521;	1.6534;1.2383;0.94495;
RBM34	0.40108	0.43449	1	659	-0.00011109	5	gRNA_8671;gRNA_8669;gRNA_8668;gRNA_8672;gRNA_8667;	1.6673;1.3965;0.60352;0.4362;0.3832;
EIF3L	0.40219	0.4345	1	660	-0.97109	4	gRNA_4008;gRNA_4011;gRNA_4014;gRNA_4013;	2.439;0.77804;0.31912;0.12817;
PAPOLA	0.40466	0.42575	1	661	-0.43981	4	gRNA_7696;gRNA_7692;gRNA_7693;gRNA_7687;	1.4396;1.3142;0.95988;0.36489;
SMNDC1	0.40603	0.44827	1	662	-1.185	2	gRNA_10716;gRNA_10713;	1.9585;0.97;
ZFP36	0.4065	0.44005	1	663	-0.54737	4	gRNA_12317;gRNA_12315;gRNA_12318;gRNA_12312;	1.8291;1.4148;0.59988;0.18468;
EIF3A	0.41059	0.4444	1	664	-0.88596	3	gRNA_3902;gRNA_3906;gRNA_3904;	2.3337;1.1755;0.71427;
U2SURP	0.41249	0.42132	1	665	-0.90847	3	gRNA_11818;gRNA_11813;gRNA_11815;	1.6136;1.1821;0.16603;
DAZL	0.41319	0.44568	1	666	-0.76626	3	gRNA_2832;gRNA_2833;gRNA_2829;	2.3552;0.67864;0.26392;
MTHFSD	0.41423	0.44568	1	667	0.17948	5	gRNA_6986;gRNA_6979;gRNA_6978;gRNA_6982;gRNA_6985;	2.3464;1.3202;0.82249;0.58189;0.51193;
DDX1	0.41457	0.42738	1	668	-0.90847	2	gRNA_2888;gRNA_2889;	1.5999;1.1365;
RPS10	0.41548	0.42738	1	669	-1.2516	2	gRNA_9812;gRNA_9820;	2.0367;0.31151;
DHX30	0.4173	0.44569	1	670	-1.7537	2	gRNA_3328;gRNA_3331;	1.8247;1.3678;
TIAL1	0.41914	0.4545	1	671	-0.33179	5	gRNA_11573;gRNA_11578;gRNA_11575;gRNA_11580;gRNA_11576;	2.1638;0.9677;0.937;0.56562;0.083246;
NUDT16L1	0.42173	0.45719	1	672	-0.39933	4	gRNA_7381;gRNA_7378;gRNA_7379;gRNA_7386;	1.5436;1.414;1.0597;0.44866;
DDX55	0.42236	0.43422	1	673	-0.54087	4	gRNA_3215;gRNA_3210;gRNA_3208;gRNA_3214;	1.2961;0.8121;0.3393;0.024825;
MRPL50	0.42266	0.44821	1	674	-0.91135	3	gRNA_6582;gRNA_6586;gRNA_6577;	2.1779;0.66429;0.22962;
ENDOG	0.42646	0.46123	1	675	-0.096039	4	gRNA_4286;gRNA_4285;gRNA_4283;gRNA_4282;	2.1537;1.4482;0.65009;0.44936;
YTHDC2	0.42808	0.46388	1	676	-1.7913	1	gRNA_12163;	2.2828;
PTBP1	0.4282	0.44992	1	677	-0.36085	3	gRNA_8167;gRNA_8169;gRNA_8173;	2.1911;0.31638;0.15975;
APOBEC3D	0.42859	0.46524	1	678	0.61633	6	gRNA_2016;gRNA_2012;gRNA_2010;gRNA_2008;gRNA_2009;gRNA_2007;	2.3153;1.327;1.0235;0.74859;0.65886;0.5738;
RNASEK	0.43173	0.45247	1	679	-0.82769	3	gRNA_9181;gRNA_9179;gRNA_9177;	1.342;1.309;0.56178;
ZNFX1	0.43414	0.46932	1	680	-0.99119	4	gRNA_12431;gRNA_12438;gRNA_12436;gRNA_12434;	2.2922;1.1246;0.77569;0.03069;
SRRT	0.43459	0.45688	1	681	-0.84283	2	gRNA_11090;gRNA_11086;	1.307;1.3008;
EIF4E3	0.43515	0.46933	1	682	-0.36313	4	gRNA_4106;gRNA_4103;gRNA_4101;gRNA_4100;	2.2628;1.1561;0.55465;0.016068;
ZCCHC24	0.43682	0.46933	1	683	0.13754	6	gRNA_12255;gRNA_12252;gRNA_12256;gRNA_12260;gRNA_12257;gRNA_12251;	1.6134;1.39;0.7233;0.32334;0.27004;0.0050473;
RBM12	0.43765	0.46933	1	684	-0.9052	1	gRNA_8495;	2.2866;
EIF2AK1	0.43815	0.46933	1	685	-0.1058	5	gRNA_3763;gRNA_3762;gRNA_3764;gRNA_3765;gRNA_3759;	2.3967;1.0821;0.91567;0.058377;0.0016541;
EIF3H	0.44025	0.47062	1	686	-1.7728	2	gRNA_3968;gRNA_3975;	1.618;1.3463;
USP39	0.44057	0.47062	1	687	-0.62684	5	gRNA_579;gRNA_585;gRNA_584;gRNA_588;gRNA_586;	1.3608;1.3646;0.38662;0.10367;0.048859;
RNASE2	0.44313	0.47062	1	688	-0.80349	3	gRNA_9070;gRNA_9067;gRNA_9068;	2.1395;0.15535;0.021062;
DDX52	0.44362	0.47062	1	689	-2.7308	2	gRNA_3182;gRNA_3180;	2.221;0.77132;
CDK17	0.44398	0.45846	1	690	-0.29621	4	gRNA_87;gRNA_86;gRNA_84;gRNA_83;	1.5227;1.2647;0.62336;0.34053;
TSEN34	0.444	0.47062	1	691	-0.48004	3	gRNA_11751;gRNA_11757;gRNA_11759;	2.243;1.3644;0.41961;
AGO4	0.44462	0.47062	1	692	-0.69318	4	gRNA_1874;gRNA_1873;gRNA_1867;gRNA_1872;	2.0565;1.3674;0.43008;0.20633;
SRRM1	0.44543	0.46178	1	693	-0.89419	2	gRNA_11045;gRNA_11047;	2.1143;0.67796;
GAR1	0.44822	0.4644	1	694	-0.13125	4	gRNA_4809;gRNA_4814;gRNA_4815;gRNA_4810;	1.4911;1.2702;0.43722;0.2137;
EEF1D	0.44959	0.47335	1	695	-0.66419	4	gRNA_3619;gRNA_3622;gRNA_3625;gRNA_3624;	1.8255;1.3364;0.88694;0.26649;
SF3B5	0.4499	0.47335	1	696	0.29676	6	gRNA_10544;gRNA_10548;gRNA_10547;gRNA_10550;gRNA_10541;gRNA_10545;	1.6303;1.2974;0.67953;0.60593;0.57163;0.021888;
RBMXL3	0.45052	0.47603	1	697	0.013886	5	gRNA_8912;gRNA_8915;gRNA_8911;gRNA_8914;gRNA_8907;	1.8877;1.3821;0.81105;0.56314;0.13945;
PCF11	0.45133	0.46827	1	698	-1.2298	2	gRNA_7823;gRNA_7824;	1.9612;1.2203;
CELF6	0.45271	0.47724	1	699	0.39274	6	gRNA_2344;gRNA_2337;gRNA_2339;gRNA_2338;gRNA_2340;gRNA_2341;	2.1171;1.1061;0.72054;0.62762;0.43836;0.34711;
DDX10	0.45331	0.46827	1	700	-0.80699	3	gRNA_2898;gRNA_2899;gRNA_2903;	1.2476;1.2363;0.49344;
HNRNPM	0.45393	0.47863	1	701	-1.2439	2	gRNA_5216;gRNA_5214;	2.0564;0.26535;
CD2BP2	0.45491	0.48005	1	702	-1.1678	2	gRNA_2269;gRNA_2274;	2.2078;0.3602;
RPL3L	0.45948	0.48006	1	703	0.12788	6	gRNA_9691;gRNA_9695;gRNA_9689;gRNA_9692;gRNA_9687;gRNA_9693;	2.0665;1.338;0.93623;0.49803;0.1964;0.059356;
RPL26L1	0.4624	0.48296	1	704	-0.049393	5	gRNA_9495;gRNA_9491;gRNA_9496;gRNA_9493;gRNA_9488;	1.8617;1.3028;0.39323;0.37625;0.15377;
IFIT1B	0.46311	0.48297	1	705	-0.3155	5	gRNA_5306;gRNA_5302;gRNA_5303;gRNA_5298;gRNA_5304;	2.2176;1.255;0.93813;0.46943;0.054737;
UTP15	0.46502	0.47727	1	706	-1.3134	1	gRNA_11930;	1.5747;
EGFP	0.46519	0.42979	1	707	0.71391	2	gRNA_12462;gRNA_12461;	1.1236;0.71391;
HNRNPLL	0.46531	0.4899	1	708	0.16644	6	gRNA_5204;gRNA_5200;gRNA_5206;gRNA_5205;gRNA_5201;gRNA_5198;	1.5694;1.2963;0.90689;0.4629;0.31497;0.017915;
EEF1A1	0.46655	0.49842	1	709	-0.90847	1	gRNA_3592;	1.5179;
PURA	0.46694	0.4937	1	710	-0.31186	3	gRNA_8262;gRNA_8266;gRNA_8265;	2.2584;0.6693;0.06536;
SPEN	0.46746	0.4937	1	711	-0.49882	4	gRNA_10980;gRNA_10971;gRNA_10974;gRNA_10976;	1.5187;1.25;0.74503;0.67075;
SMG7	0.46884	0.49515	1	712	-1.3261	2	gRNA_10662;gRNA_10665;	2.2358;0.9566;
TDRD9	0.47021	0.4966	1	713	-0.70904	4	gRNA_11456;gRNA_11454;gRNA_11458;gRNA_11452;	1.7004;1.3293;0.61165;0.32718;
POP5	0.47074	0.4966	1	714	-0.88221	3	gRNA_7959;gRNA_7966;gRNA_7962;	2.0032;0.96295;0.30954;
NKRF	0.47112	0.4966	1	715	-0.51019	2	gRNA_7212;gRNA_7210;	1.4387;1.3209;
RNASEH1	0.47168	0.4966	1	716	-1.0062	3	gRNA_9140;gRNA_9138;gRNA_9144;	2.2131;0.92527;0.60508;
KARS	0.47893	0.49308	1	717	-0.0031077	5	gRNA_5583;gRNA_5585;gRNA_5579;gRNA_5577;gRNA_5586;	2.0673;0.74366;0.66426;0.2772;0.26568;
WARS2	0.47896	0.50586	1	718	-1.6138	2	gRNA_12020;gRNA_12012;	2.0869;0.82638;
RPL31	0.47899	0.49308	1	719	-0.12962	5	gRNA_9560;gRNA_9558;gRNA_9562;gRNA_9564;gRNA_9557;	2.0094;1.235;0.77118;0.41503;0.3834;
SRPR	0.47944	0.52699	1	720	-1.3408	3	gRNA_11037;gRNA_11040;gRNA_11034;	1.1505;1.0206;0.323;
SYMPK	0.47978	0.49309	1	721	-0.44389	5	gRNA_11284;gRNA_11290;gRNA_11288;gRNA_11289;gRNA_11281;	2.0117;1.0462;0.86022;0.3854;0.020702;
RPL3	0.47982	0.49309	1	722	-1.185	2	gRNA_9541;gRNA_9542;	1.5286;1.0991;
TARBP2	0.48106	0.50587	1	723	-1.313	2	gRNA_11324;gRNA_11330;	2.1713;0.43991;
ENOX1	0.48115	0.50587	1	724	0.1694	6	gRNA_4306;gRNA_4304;gRNA_4298;gRNA_4301;gRNA_4303;gRNA_4302;	1.5594;1.2591;0.44517;0.42432;0.23362;0.10519;
RRM1	0.48329	0.5059	1	725	-1.6068	1	gRNA_492;	1.6287;
PAN2	0.48356	0.50968	1	726	-0.81582	3	gRNA_7668;gRNA_7670;gRNA_7676;	1.6918;1.3137;0.43968;
ACIN1	0.48628	0.50969	1	727	0.22129	5	gRNA_1751;gRNA_1749;gRNA_1748;gRNA_1754;gRNA_1747;	1.4577;1.2739;0.8649;0.65214;0.50693;
MAK16	0.48808	0.50676	1	728	-0.13548	4	gRNA_5966;gRNA_5961;gRNA_5962;gRNA_5964;	1.7001;1.1558;0.38041;0.19441;
INTS10	0.48983	0.50839	1	729	-1.5046	3	gRNA_5405;gRNA_5400;gRNA_5397;	2.1045;0.85183;0.70133;
MAGOHB	0.49	0.50839	1	730	-0.84327	3	gRNA_5953;gRNA_5950;gRNA_5947;	1.3612;1.1873;0.29288;
ANKRD17	0.49074	0.51345	1	731	-0.017807	5	gRNA_1955;gRNA_1949;gRNA_1947;gRNA_1956;gRNA_1950;	2.0528;0.4567;0.4362;0.19302;0.11876;
EPRS	0.49166	0.51345	1	732	-0.2586	4	gRNA_4318;gRNA_4326;gRNA_4323;gRNA_4319;	2.1266;0.69174;0.33278;0.32226;
CPEB2	0.49302	0.51345	1	733	0.12541	5	gRNA_2550;gRNA_2552;gRNA_2551;gRNA_2555;gRNA_2553;	2.1454;0.65543;0.60296;0.351;0.32965;
RPS12	0.49328	0.51357	1	734	-0.48093	3	gRNA_9839;gRNA_9838;gRNA_9832;	1.3348;1.1585;0.6137;
BRIX1	0.49387	0.50979	1	735	-0.90847	3	gRNA_2174;gRNA_2170;gRNA_2176;	1.7761;0.66634;0.36047;
ZNF638	0.49394	0.51345	1	736	-0.94417	4	gRNA_12414;gRNA_12420;gRNA_12418;gRNA_12417;	2.1087;1.1788;0.96993;0.17022;
RPS20	0.4962	0.51346	1	737	-0.26457	3	gRNA_9931;gRNA_9934;gRNA_9936;	2.1882;0.88972;0.81012;
TARBP1	0.49766	0.51346	1	738	-0.025365	5	gRNA_11315;gRNA_11317;gRNA_11311;gRNA_11320;gRNA_11316;	1.59;1.2779;0.57633;0.30851;0.28436;
CELF3	0.50123	0.51774	1	739	0.30382	7	gRNA_2308;gRNA_2309;gRNA_2310;gRNA_2312;gRNA_2315;gRNA_2316;gRNA_2314;	2.0453;1.264;0.95456;0.95056;0.56844;0.039202;0.0056174;
DICER1	0.5043	0.52073	1	740	-2.0272	3	gRNA_3464;gRNA_3458;gRNA_3465;	2.0503;0.7579;0.52264;
TDRKH	0.50538	0.52334	1	741	-0.78172	4	gRNA_11468;gRNA_11465;gRNA_11461;gRNA_11467;	1.4763;1.2768;0.31154;0.23139;
RPL27	0.50774	0.52505	1	742	-1.4301	4	gRNA_9502;gRNA_9503;gRNA_9500;gRNA_9501;	1.2869;1.2072;0.80456;0.5049;
PARP1	0.51359	0.52987	1	743	-0.76465	4	gRNA_7743;gRNA_7742;gRNA_7737;gRNA_7738;	2.0641;0.64823;0.29006;0.1973;
UPF3A	0.51392	0.52987	1	744	-1.0631	2	gRNA_11870;gRNA_11862;	1.9681;1.2603;
RPLP0	0.51422	0.54971	1	745	-0.11847	5	gRNA_9787;gRNA_9789;gRNA_9788;gRNA_9790;gRNA_9784;	1.9088;0.80922;0.55046;0.058663;0.037904;
FMR1	0.51656	0.53144	1	746	-0.69031	3	gRNA_4679;gRNA_4686;gRNA_4678;	1.8405;1.2306;0.56186;
DHX37	0.51699	0.55342	1	747	-0.59475	4	gRNA_3391;gRNA_3392;gRNA_3390;gRNA_3396;	1.8858;0.55598;0.36733;0.14176;
ZCCHC9	0.51787	0.56326	1	748	-0.90847	2	gRNA_12283;gRNA_12289;	1.8591;0.62873;
CCT8	0.51951	0.51943	1	749	-0.88023	4	gRNA_60;gRNA_61;gRNA_63;gRNA_58;	1.2432;0.5452;0.53306;0.14128;
LRRC47	0.52013	0.53486	1	750	-0.25112	5	gRNA_5772;gRNA_5771;gRNA_5767;gRNA_5768;gRNA_5770;	1.8204;0.96321;0.66342;0.13136;0.071943;
RPL38	0.52133	0.55746	1	751	-1.2926	3	gRNA_9663;gRNA_9657;gRNA_9665;	1.9411;0.47987;0.46386;
PABPC4L	0.52268	0.54154	1	752	-0.16558	4	gRNA_7604;gRNA_7600;gRNA_7598;gRNA_7605;	1.3378;1.2416;1.017;0.74871;
THUMPD1	0.52328	0.5593	1	753	0.32744	6	gRNA_11553;gRNA_11559;gRNA_11551;gRNA_11555;gRNA_11557;gRNA_11552;	1.9302;1.0185;0.56671;0.58267;0.40912;0.24577;
RBM4	0.52402	0.54155	1	754	-0.7584	4	gRNA_8702;gRNA_8701;gRNA_8700;gRNA_8699;	2.0306;0.48047;0.37531;0.095551;
HDLBP	0.52558	0.54368	1	755	-1.0365	2	gRNA_5034;gRNA_5036;	1.6009;1.2647;
RINT1	0.5263	0.54368	1	756	-0.87675	3	gRNA_440;gRNA_444;gRNA_442;	1.2387;1.1673;0.30019;
SNRPN	0.52905	0.54368	1	757	-0.16014	5	gRNA_10911;gRNA_10920;gRNA_10913;gRNA_10918;gRNA_10915;	1.7699;1.1989;0.81952;0.60388;0.49203;
PIWIL1	0.52991	0.54368	1	758	0.063076	5	gRNA_7870;gRNA_7874;gRNA_7876;gRNA_7872;gRNA_7868;	1.3942;1.1598;0.30398;0.25782;0.19529;
SKIV2L	0.53179	0.54848	1	759	-0.94829	3	gRNA_10586;gRNA_10583;gRNA_10587;	1.5066;1.2001;0.32914;
ATXN1L	0.53394	0.55072	1	760	-0.15953	5	gRNA_2081;gRNA_2086;gRNA_2079;gRNA_2082;gRNA_2083;	1.8329;1.1998;0.87227;0.85614;0.20668;
RBM14	0.53423	0.55072	1	761	-1.2038	2	gRNA_8514;gRNA_8515;	1.7225;1.211;
DDX50	0.53424	0.55072	1	762	-0.95413	2	gRNA_3166;gRNA_3162;	2.0076;0.36393;
FAU	0.53593	0.55219	1	763	-2.1206	2	gRNA_4638;gRNA_4641;	2.0413;0.163;
PTRH1	0.53635	0.5522	1	764	0.17554	6	gRNA_8197;gRNA_8206;gRNA_8203;gRNA_8199;gRNA_8198;gRNA_8200;	2.0365;0.54219;0.48603;0.48918;0.21747;0.13361;
NXT2	0.53766	0.55378	1	765	0.58488	6	gRNA_7490;gRNA_7495;gRNA_7494;gRNA_7491;gRNA_7489;gRNA_7492;	1.372;1.1879;0.79951;0.66792;0.63186;0.5379;
TNPO2	0.53824	0.55379	1	766	0.22736	6	gRNA_11629;gRNA_11623;gRNA_11626;gRNA_11628;gRNA_11624;gRNA_11630;	1.2909;1.2432;0.81231;0.45239;0.37775;0.076958;
FASTKD3	0.53844	0.55379	1	767	-0.11264	5	gRNA_4626;gRNA_4622;gRNA_4618;gRNA_4623;gRNA_4621;	2.0429;0.80387;0.58756;0.22595;0.0036753;
PRPF3	0.53886	0.55379	1	768	-0.84492	2	gRNA_8056;gRNA_8047;	1.9664;0.81142;
DDX42	0.53897	0.58282	1	769	-0.43456	3	gRNA_3098;gRNA_3101;gRNA_3102;	1.3588;1.1118;0.85641;
MSI2	0.54109	0.55975	1	770	-0.72341	3	gRNA_6976;gRNA_6975;gRNA_6968;	1.8318;1.2231;0.73008;
APOBEC3H	0.54251	0.55975	1	771	0.27059	7	gRNA_2037;gRNA_2044;gRNA_2046;gRNA_2043;gRNA_2045;gRNA_2038;gRNA_2042;	1.8021;1.2131;1.024;0.94151;0.39523;0.14595;0.081979;
GTPBP3	0.54365	0.59222	1	772	0.03495	5	gRNA_4988;gRNA_4995;gRNA_4991;gRNA_4989;gRNA_4990;	1.3293;1.088;0.63155;0.13236;0.083007;
ANKHD1	0.54386	0.56497	1	773	0.058926	6	gRNA_1946;gRNA_1937;gRNA_1943;gRNA_1939;gRNA_1942;gRNA_1944;	1.9872;0.69685;0.46851;0.2399;0.06342;0.054433;
ETF1	0.54535	0.56874	1	774	-0.85636	3	gRNA_4381;gRNA_4385;gRNA_4377;	1.4501;0.8121;0.20728;
MRPS24	0.54676	0.59624	1	775	-0.67556	4	gRNA_6806;gRNA_6805;gRNA_6801;gRNA_6804;	1.2601;1.0863;0.93647;0.57815;
RBMY1B	0.54705	0.57095	1	776	0.035416	6	gRNA_8929;gRNA_8936;gRNA_8930;gRNA_8932;gRNA_8933;gRNA_8927;	1.6416;1.2123;0.99191;0.65954;0.054965;0.015867;
MRPS11	0.54846	0.57271	1	777	-0.021139	5	gRNA_6668;gRNA_6670;gRNA_6671;gRNA_6669;gRNA_6675;	1.7449;1.1827;0.96572;0.80555;0.60555;
MRPL24	0.55044	0.57465	1	778	-0.77894	4	gRNA_6344;gRNA_6341;gRNA_6342;gRNA_6337;	1.9112;1.0107;0.58907;0.42851;
IGF2BP3	0.55071	0.57465	1	779	-0.37601	3	gRNA_5359;gRNA_5360;gRNA_5362;	1.9651;1.1721;0.21903;
ZRSR2	0.55141	0.60204	1	780	-0.46258	4	gRNA_12456;gRNA_12454;gRNA_12460;gRNA_12459;	1.1385;1.0439;0.75037;0.31616;
PCBP3	0.5524	0.57954	1	781	-0.43699	3	gRNA_7804;gRNA_7803;gRNA_7799;	1.2759;1.1831;0.99874;
U2AF1L4	0.55324	0.57954	1	782	-0.83113	2	gRNA_11792;gRNA_11793;	1.4908;1.2128;
RPTOR	0.55551	0.60888	1	783	-0.95755	3	gRNA_488;gRNA_487;gRNA_479;	1.473;0.91902;0.079781;
SNRNP27	0.55628	0.60988	1	784	-1.049	2	gRNA_10753;gRNA_10755;	1.4352;1.0917;
LIN28A	0.5566	0.58118	1	785	0.24829	6	gRNA_5743;gRNA_5740;gRNA_5741;gRNA_5737;gRNA_5742;gRNA_5745;	1.771;1.2059;0.96916;0.68101;0.30487;0.19171;
RALYL	0.55774	0.58302	1	786	-1.2971	3	gRNA_8387;gRNA_8389;gRNA_8393;	1.8558;1.0761;0.92033;
MEX3B	0.558	0.58302	1	787	-0.18433	5	gRNA_6129;gRNA_6131;gRNA_6134;gRNA_6128;gRNA_6127;	1.5711;1.2134;0.99528;0.059827;0.021792;
ANG	0.56015	0.58832	1	788	-0.30321	4	gRNA_1927;gRNA_1931;gRNA_1936;gRNA_1933;	1.9864;1.1506;0.38733;0.10039;
LARP4	0.56134	0.58994	1	789	0.50631	7	gRNA_5686;gRNA_5680;gRNA_5681;gRNA_5679;gRNA_5682;gRNA_5684;gRNA_5685;	1.2684;1.1653;0.90386;0.61642;0.58779;0.42483;0.14176;
ELAVL3	0.56577	0.59741	1	790	-0.94382	3	gRNA_4248;gRNA_4250;gRNA_4255;	1.8852;1.1821;0.32787;
HARS	0.56594	0.62138	1	791	-0.12011	5	gRNA_5016;gRNA_5013;gRNA_5008;gRNA_5009;gRNA_5007;	1.6881;1.0367;1.0327;0.88142;0.66826;
RNASET2	0.56731	0.59741	1	792	-1.0133	3	gRNA_9200;gRNA_9203;gRNA_9199;	1.9874;0.78184;0.65368;
EWSR1	0.56889	0.60107	1	793	-0.54999	4	gRNA_4393;gRNA_4391;gRNA_4395;gRNA_4389;	1.9323;1.0292;0.54436;0.32885;
FUBP3	0.56908	0.60107	1	794	0.038735	6	gRNA_4737;gRNA_4742;gRNA_4745;gRNA_4738;gRNA_4743;gRNA_4740;	1.6599;1.1488;0.59179;0.28136;0.061672;0.015799;
DIS3	0.5707	0.62306	1	795	-1.3257	2	gRNA_3473;gRNA_3470;	1.7682;0.35626;
SRSF8	0.57127	0.60295	1	796	0.39914	6	gRNA_11194;gRNA_11198;gRNA_11192;gRNA_11200;gRNA_11197;gRNA_11193;	1.4756;1.1614;0.69174;0.52451;0.45765;0.34063;
HNRNPA0	0.57346	0.60667	1	797	-0.41129	3	gRNA_5046;gRNA_5041;gRNA_5037;	1.3467;1.1406;0.34726;
RBM4B	0.57398	0.60667	1	798	-0.30911	5	gRNA_8787;gRNA_8792;gRNA_8794;gRNA_8796;gRNA_8795;	1.9054;1.1157;0.96722;0.49998;0.29026;
RRP8	0.57553	0.6088	1	799	-0.22897	4	gRNA_10276;gRNA_10280;gRNA_10272;gRNA_10279;	1.9471;0.42195;0.35635;0.13623;
EIF4E	0.57631	0.61063	1	800	-0.19966	5	gRNA_4068;gRNA_4071;gRNA_4076;gRNA_4073;gRNA_4069;	1.8546;1.0447;0.94686;0.70846;0.063446;
MRPS18A	0.57945	0.61593	1	801	-0.66041	4	gRNA_6729;gRNA_6732;gRNA_6727;gRNA_6733;	1.4996;1.1294;0.81547;0.23591;
EEFSEC	0.58017	0.61593	1	802	-0.9382	3	gRNA_3672;gRNA_3670;gRNA_3673;	1.9451;0.54459;0.40335;
RPUSD1	0.5827	0.61767	1	803	-0.74917	3	gRNA_10155;gRNA_10159;gRNA_10156;	1.2379;1.131;0.8197;
HNRNPH1	0.58664	0.62804	1	804	-0.9808	2	gRNA_5150;gRNA_5148;	1.6995;0.61286;
EEF1E1	0.58779	0.63073	1	805	-0.74339	4	gRNA_3627;gRNA_3635;gRNA_3633;gRNA_3629;	1.8328;0.66212;0.33186;0.20157;
G3BP1	0.58902	0.63073	1	806	-1.7205	2	gRNA_4786;gRNA_4784;	1.4469;1.0369;
PABPC1L	0.59043	0.63441	1	807	0.15206	6	gRNA_7556;gRNA_7552;gRNA_7555;gRNA_7554;gRNA_7549;gRNA_7548;	1.8153;0.80352;0.47157;0.311;0.16372;0.1404;
SRSF9	0.59603	0.64539	1	808	-0.71923	2	gRNA_11207;gRNA_11210;	1.7876;1.0946;
DDX28	0.5964	0.64736	1	809	-1.229	3	gRNA_3026;gRNA_3017;gRNA_3025;	1.845;0.29124;0.12597;
RRP1	0.59752	0.64736	1	810	-0.36239	4	gRNA_10214;gRNA_10220;gRNA_10216;gRNA_10215;	1.8608;1.0874;0.98451;0.61624;
SYNCRIP	0.59862	0.64736	1	811	-1.2159	2	gRNA_11291;gRNA_11297;	1.8348;0.49481;
MRPL19	0.59899	0.64737	1	812	-1.2785	2	gRNA_6282;gRNA_6286;	1.8326;0.59083;
XPO1	0.59936	0.56965	1	813	-1.951	1	gRNA_12024;	1.4955;
CELF4	0.60003	0.64737	1	814	0.19711	5	gRNA_2324;gRNA_2318;gRNA_2317;gRNA_2322;gRNA_2326;	1.5636;1.1469;0.8859;0.72347;0.47143;
RNASE8	0.60501	0.65277	1	815	0.19035	6	gRNA_9121;gRNA_9124;gRNA_9117;gRNA_9122;gRNA_9120;gRNA_9119;	1.3047;1.1026;0.78539;0.52666;0.28723;0.093463;
TUT1	0.60594	0.65474	1	816	-3.1513	1	gRNA_11773;	1.8585;
NSUN3	0.60658	0.65474	1	817	0.12707	5	gRNA_7325;gRNA_7318;gRNA_7319;gRNA_7321;gRNA_7320;	1.2201;1.0945;0.82638;0.68241;0.62889;
RBMY1J	0.60892	0.65844	1	818	-0.6587	3	gRNA_8967;gRNA_8969;gRNA_8970;	1.3867;1.0998;0.72454;
KHDRBS3	0.60992	0.65845	1	819	-0.036638	5	gRNA_5611;gRNA_5613;gRNA_5607;gRNA_5609;gRNA_5612;	1.8424;0.88047;0.79113;0.23777;0.1831;
RPL26	0.6103	0.63623	1	820	-1.5328	1	gRNA_9486;	1.2432;
GTPBP4	0.61102	0.60384	1	821	-1.4967	2	gRNA_5001;gRNA_5002;	1.5439;0.50476;
RBM18	0.61126	0.66007	1	822	-0.4267	4	gRNA_8553;gRNA_8554;gRNA_8551;gRNA_8549;	1.6401;1.0666;0.48858;0.2181;
EIF1B	0.61136	0.66007	1	823	-0.2944	4	gRNA_3740;gRNA_3737;gRNA_3741;gRNA_3744;	1.8251;0.79131;0.038602;0.018912;
NSUN4	0.61229	0.66008	1	824	-0.83922	5	gRNA_7335;gRNA_7328;gRNA_7331;gRNA_7332;gRNA_7327;	1.2879;1.0752;0.25697;0.22817;0.182;
AIMP1	0.61386	0.66412	1	825	-0.58341	3	gRNA_1883;gRNA_1880;gRNA_1877;	1.8325;0.65603;0.27466;
MRPL32	0.61453	0.63623	1	826	-0.87844	3	gRNA_6389;gRNA_6392;gRNA_6395;	1.6631;0.65864;0.14789;
ZRSR1	0.61641	0.66742	1	827	0.4527	7	gRNA_12442;gRNA_12447;gRNA_12445;gRNA_12444;gRNA_12441;gRNA_12449;gRNA_12450;	1.4225;1.0954;0.65848;0.5521;0.46993;0.43546;0.058564;
DQX1	0.61741	0.66743	1	828	-0.75173	3	gRNA_3542;gRNA_3539;gRNA_3537;	1.8141;0.49362;0.42062;
MTIF2	0.61775	0.63799	1	829	-0.4188	3	gRNA_6990;gRNA_6992;gRNA_6988;	1.6902;0.6782;0.16745;
EIF3J	0.61897	0.67104	1	830	-0.55258	3	gRNA_3995;gRNA_3993;gRNA_3988;	1.1168;1.0167;0.70629;
MRPS16	0.61917	0.67104	1	831	-1.2711	1	gRNA_6708;	1.7567;
CLTC	0.61967	0.63799	1	832	-2.429	2	gRNA_108;gRNA_106;	1.5616;0.31345;
PARK7	0.62058	0.67298	1	833	-0.40652	4	gRNA_7726;gRNA_7725;gRNA_7721;gRNA_7723;	1.7805;0.8688;0.21207;0.04596;
SAFB	0.62152	0.67298	1	834	-0.61192	3	gRNA_10349;gRNA_10346;gRNA_10350;	1.5824;1.0299;0.61143;
MRPS26	0.62163	0.67298	1	835	-0.68709	3	gRNA_6822;gRNA_6825;gRNA_6823;	1.7635;0.34774;0.11226;
MRPL36	0.62268	0.67517	1	836	-1.5166	2	gRNA_6430;gRNA_6428;	1.7673;0.63031;
PPRC1	0.62286	0.63954	1	837	-0.54085	2	gRNA_8025;gRNA_8023;	1.6576;0.25421;
PUSL1	0.6233	0.67517	1	838	0.13425	6	gRNA_8340;gRNA_8337;gRNA_8344;gRNA_8346;gRNA_8341;gRNA_8343;	1.6778;1.0197;0.65254;0.21938;0.16841;0.10009;
KHSRP	0.62407	0.67714	1	839	-0.43556	3	gRNA_5622;gRNA_5626;gRNA_5620;	1.7988;0.73849;0.69149;
EIF4H	0.6271	0.68007	1	840	-0.25003	5	gRNA_4152;gRNA_4153;gRNA_4151;gRNA_4156;gRNA_4154;	1.3037;0.97981;0.77664;0.23591;0.069281;
RPL7L1	0.62719	0.68007	1	841	-1.3792	3	gRNA_9760;gRNA_9759;gRNA_9754;	1.7319;0.82379;0.13148;
SAFB2	0.62936	0.68007	1	842	-0.13427	5	gRNA_10360;gRNA_10358;gRNA_10356;gRNA_10352;gRNA_10355;	1.5696;1.0672;0.6229;0.10002;0.063832;
SREK1	0.62961	0.68007	1	843	-0.35194	5	gRNA_10990;gRNA_10982;gRNA_10989;gRNA_10983;gRNA_10984;	1.608;0.98971;0.69513;0.53224;0.41726;
RPL36AL	0.6342	0.61864	1	844	-2.2844	1	gRNA_9628;	1.589;
MSI1	0.63708	0.68293	1	845	-1.4282	4	gRNA_6962;gRNA_6957;gRNA_6960;gRNA_6965;	1.7426;0.67121;0.64955;0.48849;
APOBEC3A	0.63843	0.68293	1	846	-0.76671	3	gRNA_1986;gRNA_1978;gRNA_1977;	1.735;0.89724;0.56975;
XPO6	0.63877	0.68293	1	847	-1.0176	3	gRNA_12053;gRNA_12060;gRNA_12057;	1.7933;0.2508;0.14691;
CNOT6L	0.6391	0.68293	1	848	0.31307	6	gRNA_2507;gRNA_2515;gRNA_2512;gRNA_2511;gRNA_2514;gRNA_2510;	1.7676;0.73303;0.55482;0.5324;0.41;0.21613;
INTS4	0.64078	0.68293	1	849	-0.61261	4	gRNA_5441;gRNA_5443;gRNA_5445;gRNA_5439;	1.7258;0.97977;0.50294;0.15695;
MOV10	0.64244	0.68451	1	850	-0.62692	3	gRNA_6161;gRNA_6159;gRNA_6163;	1.6704;0.26677;0.11617;
SCAF4	0.64509	0.68451	1	851	-0.46587	3	gRNA_10417;gRNA_10419;gRNA_10414;	1.7577;0.4668;0.42781;
DHX16	0.64871	0.65245	1	852	-1.3845	1	gRNA_3316;	1.6619;
METTL3	0.651	0.68451	1	853	-0.35838	5	gRNA_6098;gRNA_6101;gRNA_6103;gRNA_6105;gRNA_6099;	1.6813;1.0029;0.75797;0.37201;0.038697;
MRRF	0.65165	0.68451	1	854	-1.1288	3	gRNA_6951;gRNA_6952;gRNA_6953;	1.5406;0.46036;0.43418;
DDX20	0.65745	0.68593	1	855	-2.9943	2	gRNA_2949;gRNA_2947;	1.6312;0.51224;
ZNF346	0.65905	0.68746	1	856	0.077412	5	gRNA_12386;gRNA_12383;gRNA_12389;gRNA_12381;gRNA_12388;	1.7116;0.70741;0.49327;0.46619;0.35792;
TDRD6	0.66095	0.68746	1	857	0.227	6	gRNA_11436;gRNA_11438;gRNA_11440;gRNA_11431;gRNA_11434;gRNA_11435;	1.6748;0.84436;0.7081;0.3982;0.35727;0.09673;
PRPF40B	0.66348	0.68747	1	858	-1.0142	2	gRNA_8117;gRNA_8120;	1.7259;0.88226;
PARN	0.66474	0.68747	1	859	-1.2485	1	gRNA_7735;	1.7474;
RPL11	0.66709	0.61011	1	860	-1.472	1	gRNA_9323;	1.3239;
MRPL17	0.66911	0.69208	1	861	-1.8597	2	gRNA_6265;gRNA_6258;	1.6776;0.78676;
RPS4Y1	0.67066	0.69349	1	862	-0.054102	4	gRNA_10080;gRNA_10079;gRNA_10077;gRNA_10073;	1.6993;0.62053;0.19682;0.11469;
ZNF106	0.67128	0.66754	1	863	-0.64686	3	gRNA_12376;gRNA_12373;gRNA_12378;	1.6276;1.0119;0.26258;
NAF1	0.67404	0.69349	1	864	-0.84286	2	gRNA_7077;gRNA_7084;	1.6583;0.26158;
DDX39B	0.67714	0.67079	1	865	-1.6315	3	gRNA_3049;gRNA_3050;gRNA_3048;	1.4877;0.92527;0.68217;
RPS27A	0.67833	0.64713	1	866	-0.88585	2	gRNA_10002;gRNA_10004;	1.3718;0.099154;
ACTR1A	0.6787	0.64713	1	867	-1.0659	2	gRNA_1;gRNA_2;	1.4229;0.48795;
EIF3G	0.68069	0.64713	1	868	-0.90847	3	gRNA_3964;gRNA_3963;gRNA_3958;	1.4003;0.47987;0.25898;
mCherry	0.68082	0.76562	1	869	-0.33484	0
PPARGC1A	0.68161	0.69639	1	870	-0.81851	4	gRNA_7983;gRNA_7982;gRNA_7978;gRNA_7981;	1.6395;1.0169;0.5143;0.34869;
LIN28B	0.68695	0.67567	1	871	0.54103	7	gRNA_5748;gRNA_5753;gRNA_5755;gRNA_5750;gRNA_5756;gRNA_5754;gRNA_5751;	1.575;0.91287;0.71293;0.57785;0.56258;0.51949;0.14224;
RNMT	0.69078	0.7023	1	872	-2.2975	1	gRNA_9237;	1.4971;
EIF4B	0.69484	0.70512	1	873	-0.0085743	5	gRNA_4061;gRNA_4059;gRNA_4058;gRNA_4066;gRNA_4062;	1.6679;0.51358;0.3567;0.22967;0.2009;
SF3B6	0.69541	0.70512	1	874	-1.5996	2	gRNA_10556;gRNA_10560;	1.5857;0.47433;
MRPL45	0.69625	0.68054	1	875	-1.185	3	gRNA_6528;gRNA_6534;gRNA_6531;	1.5;0.17254;0.022748;
MAGOH	0.69656	0.70512	1	876	-0.5065	4	gRNA_5943;gRNA_5946;gRNA_5937;gRNA_5942;	1.5369;0.71918;0.66808;0.49452;
RNASE12	0.70197	0.70677	1	877	-0.24517	3	gRNA_9049;gRNA_9053;gRNA_9056;	1.6126;0.72766;0.29813;
CNOT7	0.70225	0.70678	1	878	-1.4657	2	gRNA_2520;gRNA_2526;	1.5863;0.78246;
TRA2B	0.70366	0.70678	1	879	-3.3277	3	gRNA_11681;gRNA_11688;gRNA_11686;	1.5932;0.63148;0.28536;
MVP	0.70534	0.7097	1	880	0.15473	6	gRNA_7054;gRNA_7047;gRNA_7049;gRNA_7056;gRNA_7053;gRNA_7051;	1.6051;0.73424;0.57431;0.51057;0.27025;0.039202;
MRPL35	0.70783	0.68727	1	881	-1.2353	2	gRNA_6419;gRNA_6418;	1.4608;0.065905;
INTS1	0.71498	0.71593	1	882	-0.77693	3	gRNA_5394;gRNA_5392;gRNA_5390;	1.4341;0.79522;0.21202;
CNOT3	0.7166	0.71749	1	883	-2.5893	2	gRNA_2486;gRNA_2484;	1.5053;0.38756;
LARS2	0.71714	0.71749	1	884	-1.8091	1	gRNA_5727;	1.533;
HNRNPCL1	0.71875	0.71905	1	885	-0.098975	3	gRNA_5115;gRNA_5108;gRNA_5113;	1.5622;0.33061;0.086014;
ATXN1	0.71955	0.71905	1	886	-0.76171	3	gRNA_2069;gRNA_2070;gRNA_2072;	1.557;0.59293;0.45702;
EIF3C	0.72535	0.66783	1	887	-1.3743	2	gRNA_3917;gRNA_3921;	1.1896;0.41688;
TDRD10	0.72825	0.72193	1	888	-0.86348	4	gRNA_11384;gRNA_11383;gRNA_11390;gRNA_11382;	1.5278;0.81076;0.65984;0.067049;
MRPL15	0.72853	0.69893	1	889	-1.3533	2	gRNA_6243;gRNA_6244;	1.397;0.52235;
PABPC5	0.73315	0.72513	1	890	-0.68281	3	gRNA_7608;gRNA_7612;gRNA_7616;	1.5528;0.74374;0.72527;
MTRF1L	0.73451	0.70244	1	891	-0.14578	4	gRNA_7043;gRNA_7044;gRNA_7041;gRNA_7038;	1.478;0.52282;0.3522;0.27217;
RNASE6	0.73796	0.7294	1	892	-0.13509	5	gRNA_9104;gRNA_9105;gRNA_9097;gRNA_9098;gRNA_9099;	1.4817;0.68387;0.59442;0.35325;0.13449;
RBM20	0.73947	0.72941	1	893	-0.80505	4	gRNA_8569;gRNA_8576;gRNA_8567;gRNA_8572;	1.5199;0.65928;0.65054;0.1146;
FASTK	0.74221	0.73097	1	894	-1.0245	2	gRNA_4590;gRNA_4594;	1.4895;1.0132;
ZNF579	0.74295	0.73097	1	895	-0.57653	2	gRNA_12395;gRNA_12392;	1.5026;0.19683;
RPL35A	0.74591	0.70909	1	896	-0.71053	1	gRNA_9599;	1.3431;
ZFR2	0.74833	0.73416	1	897	-0.30046	3	gRNA_12354;gRNA_12359;gRNA_12360;	1.4934;0.81207;0.61196;
AUH	0.74979	0.73867	1	898	-0.44468	3	gRNA_2112;gRNA_2109;gRNA_2114;	1.5067;0.27449;0.14264;
GEMIN8	0.75027	0.73867	1	899	-1.0697	1	gRNA_4895;	1.494;
NUP93	0.751	0.71406	1	900	-1.6687	2	gRNA_226;gRNA_221;	1.3903;0.75653;
HNRNPH2	0.75219	0.73867	1	901	-1.0583	4	gRNA_5163;gRNA_5159;gRNA_5160;gRNA_5158;	1.4205;0.81774;0.24219;0.1954;
STRBP	0.75362	0.73868	1	902	-0.32284	3	gRNA_11241;gRNA_11248;gRNA_11249;	1.4446;0.21724;0.05405;
IARS2	0.75441	0.70744	1	903	-0.90847	1	gRNA_5277;	1.1467;
PARP4	0.75728	0.74017	1	904	0.22041	6	gRNA_7760;gRNA_7766;gRNA_7765;gRNA_7758;gRNA_7757;gRNA_7764;	1.4152;0.99849;0.51953;0.3126;0.26257;0.17825;
UPF1	0.76113	0.71569	1	905	-1.7255	2	gRNA_11844;gRNA_11842;	1.2597;0.13635;
ICK	0.76274	0.74153	1	906	-0.24755	4	gRNA_186;gRNA_180;gRNA_183;gRNA_187;	1.44;0.44461;0.37394;0.12007;
FASTKD2	0.76389	0.74153	1	907	-1.4098	2	gRNA_4607;gRNA_4608;	1.4418;1.0157;
APOBEC3B	0.76457	0.74154	1	908	-0.0017311	5	gRNA_1990;gRNA_1994;gRNA_1989;gRNA_1992;gRNA_1995;	1.4918;0.48063;0.4827;0.33936;0.099497;
CCT7	0.76512	0.71897	1	909	-1.3039	2	gRNA_54;gRNA_47;	1.3426;0.57339;
MRPS7	0.76707	0.74465	1	910	-2.126	3	gRNA_6931;gRNA_6935;gRNA_6933;	1.4646;0.56115;0.27123;
NXF5	0.7673	0.74465	1	911	-0.39439	4	gRNA_7475;gRNA_7473;gRNA_7469;gRNA_7476;	1.4143;1.0366;0.31828;0.064148;
APOBEC4	0.77156	0.74466	1	912	-0.46232	3	gRNA_2052;gRNA_2049;gRNA_2047;	1.3393;0.91367;0.2209;
EIF3I	0.77431	0.71749	1	913	-1.7776	1	gRNA_3977;	1.1673;
LUC7L	0.77465	0.7474	1	914	-0.97682	2	gRNA_5902;gRNA_5905;	1.4124;0.053766;
SFPQ	0.77802	0.72284	1	915	-0.89582	4	gRNA_10570;gRNA_10562;gRNA_10564;gRNA_10563;	1.2147;0.62819;0.47092;0.47073;
THOC3	0.77856	0.72284	1	916	-0.90493	3	gRNA_11516;gRNA_11518;gRNA_11515;	1.2342;0.26189;0.2514;
RPL29	0.779	0.75032	1	917	-1.0331	3	gRNA_9530;gRNA_9533;gRNA_9535;	1.3717;0.27815;0.2576;
MRPL54	0.78342	0.74711	1	918	-0.45582	4	gRNA_6623;gRNA_6620;gRNA_6618;gRNA_6617;	1.2753;0.98944;0.23408;0.19546;
EIF2B5	0.78554	0.74885	1	919	-1.5405	3	gRNA_3840;gRNA_3837;gRNA_3841;	1.3268;0.91877;0.64101;
PABPN1	0.78581	0.75332	1	920	-1.4524	4	gRNA_7619;gRNA_7622;gRNA_7626;gRNA_7624;	1.3681;0.6137;0.44367;0.15394;
IFIT5	0.78893	0.7549	1	921	-2.6457	2	gRNA_5336;gRNA_5327;	1.3511;0.44581;
SNRPB	0.78898	0.74885	1	922	-0.28772	3	gRNA_10823;gRNA_10824;gRNA_10829;	1.289;0.74169;0.21651;
NSUN5	0.7912	0.7549	1	923	-0.81815	3	gRNA_7339;gRNA_7341;gRNA_7337;	1.428;0.9718;0.059004;
THOC2	0.79337	0.74281	1	924	-0.094404	4	gRNA_11509;gRNA_11507;gRNA_11508;gRNA_11510;	1.1493;0.83476;0.6756;0.69474;
RALY	0.79445	0.7563	1	925	-1.0289	3	gRNA_8380;gRNA_8379;gRNA_8386;	1.3991;0.562;0.38071;
RBM26	0.79546	0.7563	1	926	0.15789	6	gRNA_8619;gRNA_8623;gRNA_8617;gRNA_8621;gRNA_8624;gRNA_8626;	1.3258;0.91402;0.91344;0.27402;0.16062;0.15517;
SUGP1	0.79799	0.75289	1	927	-1.2547	2	gRNA_11256;gRNA_11253;	1.2535;0.84875;
PIWIL4	0.79806	0.75911	1	928	0.044143	5	gRNA_7901;gRNA_7903;gRNA_7904;gRNA_7898;gRNA_7900;	1.3448;0.71609;0.69049;0.59794;0.091853;
GPATCH4	0.80011	0.7572	1	929	-0.90847	1	gRNA_4926;	1.1079;
PSMC4	0.80142	0.76065	1	930	-2.4321	2	gRNA_360;gRNA_367;	1.3029;0.64294;
MAZ	0.80181	0.76065	1	931	-0.1636	4	gRNA_5999;gRNA_6003;gRNA_6001;gRNA_5998;	1.3677;0.82299;0.67856;0.54074;
SMG5	0.80193	0.77644	1	932	-0.2053	4	gRNA_10649;gRNA_10641;gRNA_10642;gRNA_10646;	1.0497;0.92696;0.5744;0.19441;
CPEB4	0.8022	0.76217	1	933	-0.80026	1	gRNA_2571;	1.3299;
SUGP2	0.80348	0.75701	1	934	-0.6144	3	gRNA_11264;gRNA_11262;gRNA_11265;	1.2414;0.065277;0.041495;
PSMD11	0.80511	0.76362	1	935	-0.92693	4	gRNA_388;gRNA_381;gRNA_385;gRNA_386;	1.2875;0.73773;0.47877;0.1053;
RNASE4	0.80607	0.76499	1	936	-0.51614	4	gRNA_9087;gRNA_9090;gRNA_9092;gRNA_9089;	1.266;0.79464;0.60666;0.13161;
AGO2	0.80874	0.76929	1	937	-0.26851	4	gRNA_1855;gRNA_1848;gRNA_1852;gRNA_1850;	1.3155;0.96426;0.40561;0.31571;
EIF4A2	0.80987	0.77092	1	938	-0.197	4	gRNA_4043;gRNA_4042;gRNA_4040;gRNA_4038;	1.3248;0.71989;0.26421;0.1583;
RPL39	0.81021	0.8121	1	939	-0.90847	2	gRNA_9674;gRNA_9676;	0.76903;0.21651;
DCP2	0.81137	0.77381	1	940	-3.2157	1	gRNA_2874;	1.3009;
POLR2D	0.81746	0.78438	1	941	-0.6459	3	gRNA_285;gRNA_282;gRNA_286;	1.2829;0.80167;0.56516;
SPATS2L	0.81854	0.78438	1	942	-1.3585	3	gRNA_10965;gRNA_10961;gRNA_10968;	1.279;0.92899;0.2935;
CWC15	0.81991	0.77129	1	943	-1.2712	2	gRNA_2725;gRNA_2722;	1.0991;0.72977;
MRPL49	0.82188	0.77292	1	944	-0.49595	4	gRNA_6575;gRNA_6568;gRNA_6572;gRNA_6570;	1.124;0.96465;0.59219;0.46508;
RFC4	0.82381	0.79497	1	945	-0.95836	1	gRNA_436;	1.0564;
LARP6	0.82459	0.78742	1	946	-0.58003	4	gRNA_5704;gRNA_5703;gRNA_5706;gRNA_5705;	1.2869;0.81545;0.73054;0.27972;
ZFP36L1	0.82519	0.77946	1	947	-0.73798	2	gRNA_12327;gRNA_12323;	1.1735;0.2126;
EDC3	0.82529	0.78742	1	948	-0.28737	3	gRNA_3567;gRNA_3576;gRNA_3572;	1.276;0.30976;0.08869;
PRPF8	0.82564	0.78742	1	949	-1.5086	4	gRNA_8149;gRNA_8147;gRNA_8151;gRNA_8155;	1.2275;0.84018;0.82292;0.35834;
DGCR14	0.82651	0.78742	1	950	0.026667	5	gRNA_3280;gRNA_3282;gRNA_3278;gRNA_3281;gRNA_3279;	1.2892;0.79426;0.6616;0.43121;0.1269;
TDRD7	0.83198	0.79175	1	951	-0.65966	4	gRNA_11444;gRNA_11447;gRNA_11441;gRNA_11446;	1.2786;0.57949;0.57197;0.15452;
ESRP2	0.83232	0.79175	1	952	-0.59065	2	gRNA_4372;gRNA_4373;	1.2541;0.51363;
SNRPC	0.8345	0.79523	1	953	-1.2633	1	gRNA_10842;	1.1546;
HNRNPUL1	0.83549	0.79314	1	954	-0.93171	3	gRNA_5241;gRNA_5243;gRNA_5238;	1.2091;0.72655;0.18145;
XPO5	0.83582	0.79314	1	955	-3.4814	2	gRNA_12050;gRNA_12044;	1.1227;0.84171;
SON	0.83648	0.79314	1	956	-1.958	3	gRNA_10942;gRNA_10941;gRNA_10948;	1.258;1.0501;0.11073;
SFSWAP	0.83828	0.79314	1	957	-0.0069817	5	gRNA_10571;gRNA_10578;gRNA_10575;gRNA_10572;gRNA_10579;	1.187;0.97715;0.71908;0.49742;0.19758;
DDX4	0.83925	0.79451	1	958	-0.87543	2	gRNA_3078;gRNA_3079;	1.2577;0.79752;
MBNL2	0.84182	0.79911	1	959	0.051291	5	gRNA_6022;gRNA_6019;gRNA_6020;gRNA_6024;gRNA_6018;	1.2562;0.96409;0.42261;0.3697;0.14828;
AKAP1	0.84278	0.79911	1	960	-0.73828	4	gRNA_1899;gRNA_1900;gRNA_1905;gRNA_1902;	1.2246;0.66555;0.42019;0.22455;
DARS2	0.84402	0.80842	1	961	-3.5718	1	gRNA_2769;	1.1401;
RPS4Y2	0.84499	0.79912	1	962	-0.71672	3	gRNA_10090;gRNA_10084;gRNA_10081;	1.274;0.37279;0.068288;
RBM24	0.8453	0.79912	1	963	-0.48894	4	gRNA_8597;gRNA_8598;gRNA_8599;gRNA_8600;	1.2074;0.53744;0.32425;0.25316;
RNASE13	0.84561	0.79912	1	964	-1.0428	2	gRNA_9066;gRNA_9062;	1.2222;0.55504;
C9orf114	0.84566	0.84106	1	965	-0.90847	2	gRNA_2203;gRNA_2206;	0.82916;0.015799;
MRPL57	0.84624	0.79912	1	966	-3.4893	3	gRNA_6642;gRNA_6643;gRNA_6644;	1.1765;0.53696;0.53197;
MRPS30	0.84672	0.84244	1	967	-0.38995	5	gRNA_6849;gRNA_6853;gRNA_6852;gRNA_6854;gRNA_6847;	0.81799;0.62266;0.41474;0.25982;0.12858;
DDX43	0.84717	0.80353	1	968	-1.4997	3	gRNA_3115;gRNA_3108;gRNA_3110;	1.2068;1.0125;0.37246;
RANGRF	0.84756	0.8292	1	969	-0.90847	3	gRNA_428;gRNA_422;gRNA_424;	0.98203;0.45343;0.45693;
RBPMS2	0.8484	0.80354	1	970	-0.3705	4	gRNA_8990;gRNA_8989;gRNA_8987;gRNA_8991;	1.1965;0.68556;0.5286;0.078541;
PPIE	0.84917	0.80354	1	971	-1.0865	3	gRNA_8002;gRNA_8004;gRNA_8006;	1.1609;0.51471;0.059356;
RPS23	0.85115	0.80607	1	972	-2.6833	2	gRNA_9954;gRNA_9951;	1.0991;0.74648;
LSM3	0.85532	0.81195	1	973	-0.74911	3	gRNA_5850;gRNA_5853;gRNA_5849;	1.1585;0.70557;0.3102;
BRCA1	0.85701	0.8134	1	974	-0.72041	4	gRNA_2157;gRNA_2161;gRNA_2165;gRNA_2164;	1.1678;0.75519;0.77718;0.23011;
CELF2	0.85781	0.81627	1	975	0.031744	5	gRNA_2304;gRNA_2298;gRNA_2300;gRNA_2305;gRNA_2306;	1.1942;1.0194;0.59424;0.50784;0.13589;
RPL27A	0.85895	0.84424	1	976	-1.4429	2	gRNA_9513;gRNA_9512;	0.95695;0.77138;
ENDOU	0.86139	0.82072	1	977	0.11573	5	gRNA_4291;gRNA_4289;gRNA_4292;gRNA_4290;gRNA_4294;	1.1851;0.82826;0.80345;0.64153;0.58675;
MRPL53	0.8621	0.82357	1	978	-1.5605	1	gRNA_6612;	1.1307;
CPSF4L	0.86309	0.82491	1	979	0.23135	6	gRNA_2631;gRNA_2633;gRNA_2627;gRNA_2635;gRNA_2634;gRNA_2632;	1.1793;0.89498;0.75771;0.69758;0.28019;0.1825;
MRPL16	0.86323	0.82491	1	980	-2.6563	2	gRNA_6251;gRNA_6249;	1.18;0.84372;
IPO8	0.86682	0.83228	1	981	-0.47745	4	gRNA_5549;gRNA_5547;gRNA_5552;gRNA_5555;	1.1504;0.58473;0.37201;0.26968;
RBM7	0.86723	0.83228	1	982	-0.14049	2	gRNA_8822;gRNA_8819;	1.1792;0.44403;
RNASE1	0.86764	0.83229	1	983	-0.21206	4	gRNA_9022;gRNA_9024;gRNA_9019;gRNA_9017;	1.0893;0.89089;0.83837;0.58579;
MRPL4	0.86873	0.83533	1	984	-1.2319	3	gRNA_6470;gRNA_6471;gRNA_6473;	1.1607;0.72601;0.4184;
NANOS2	0.86967	0.83686	1	985	-1.1586	3	gRNA_7105;gRNA_7098;gRNA_7100;	1.1782;0.61734;0.23941;
EIF4G2	0.8706	0.83828	1	986	0.026789	5	gRNA_4128;gRNA_4134;gRNA_4127;gRNA_4135;gRNA_4136;	1.1602;0.80555;0.81762;0.71771;0.23219;
TRA2A	0.87127	0.83977	1	987	-0.5175	4	gRNA_11671;gRNA_11672;gRNA_11675;gRNA_11678;	1.1428;0.61452;0.40037;0.29177;
LUC7L2	0.87174	0.84875	1	988	-0.87835	3	gRNA_5908;gRNA_5916;gRNA_5914;	1.0594;0.5603;0.058752;
EEF1A2	0.87193	0.83977	1	989	-0.25776	5	gRNA_3599;gRNA_3597;gRNA_3605;gRNA_3603;gRNA_3606;	1.167;0.88393;0.55655;0.50204;0.26249;
CTIF	0.87233	0.83978	1	990	-0.15642	5	gRNA_2715;gRNA_2714;gRNA_2710;gRNA_2716;gRNA_2707;	1.1447;1.0173;0.43334;0.29887;0.12638;
RPL14	0.87641	0.84721	1	991	0.011632	5	gRNA_9361;gRNA_9360;gRNA_9364;gRNA_9365;gRNA_9363;	1.0369;0.53463;0.47639;0.32596;0.19824;
RBMS2	0.8766	0.84721	1	992	-0.52835	2	gRNA_8853;gRNA_8851;	1.1103;0.79431;
NELFE	0.87724	0.84879	1	993	-1.0688	2	gRNA_7175;gRNA_7174;	1.094;0.97111;
NSUN2	0.88038	0.85606	1	994	0.02103	5	gRNA_7316;gRNA_7314;gRNA_7309;gRNA_7313;gRNA_7312;	1.1019;0.9988;0.81742;0.36772;0.084749;
PUS1	0.88149	0.85607	1	995	-0.58853	4	gRNA_8292;gRNA_8295;gRNA_8289;gRNA_8288;	1.1321;0.75279;0.5164;0.26949;
DDX23	0.8818	0.85607	1	996	-2.2271	3	gRNA_2974;gRNA_2972;gRNA_2973;	0.89214;0.68666;0.56671;
PURB	0.88198	0.85607	1	997	-0.80643	4	gRNA_8273;gRNA_8270;gRNA_8272;gRNA_8275;	1.1315;0.32872;0.17758;0.084777;
EFTUD2	0.88233	0.91219	1	998	-0.90847	1	gRNA_3692;	0.29832;
RBMS1	0.88321	0.859	1	999	-1.2254	2	gRNA_8839;gRNA_8843;	1.0711;0.77427;
SLTM	0.88336	0.87044	1	1000	-0.84686	2	gRNA_10618;gRNA_10612;	0.96072;0.85006;
HNRNPDL	0.88447	0.87044	1	1001	0.016891	5	gRNA_5129;gRNA_5132;gRNA_5134;gRNA_5131;gRNA_5128;	0.9886;0.94186;0.43607;0.41755;0.11762;
SETD1B	0.88525	0.86219	1	1002	-0.44328	2	gRNA_10459;gRNA_10453;	1.1223;0.068131;
RPL10L	0.88549	0.86219	1	1003	-0.90052	3	gRNA_9316;gRNA_9310;gRNA_9315;	1.0419;0.76476;0.30614;
UTP14A	0.88597	0.86219	1	1004	-0.59977	4	gRNA_11904;gRNA_11905;gRNA_11910;gRNA_11909;	1.0465;0.8332;0.63892;0.53537;
DDX59	0.88623	0.87439	1	1005	-1.6687	3	gRNA_3245;gRNA_3238;gRNA_3237;	0.87905;0.81267;0.55046;
APOBEC3F	0.88856	0.86508	1	1006	-0.94462	3	gRNA_2021;gRNA_2020;gRNA_2017;	1.1043;0.1311;0.071717;
NACA	0.88868	0.86508	1	1007	-0.34585	4	gRNA_200;gRNA_207;gRNA_204;gRNA_201;	1.0821;0.45637;0.23152;0.10753;
MRPL34	0.8896	0.8665	1	1008	-0.70263	4	gRNA_6409;gRNA_6415;gRNA_6412;gRNA_6407;	0.98332;0.34549;0.31852;0.19144;
SNRNP70	0.89087	0.86942	1	1009	0.015481	5	gRNA_10791;gRNA_10793;gRNA_10797;gRNA_10795;gRNA_10796;	1.0233;0.70336;0.71089;0.63284;0.32866;
KRAS	0.89098	0.86942	1	1010	-1.0335	3	gRNA_196;gRNA_189;gRNA_193;	1.0379;0.61556;0.11798;
EIF2AK4	0.89132	0.86943	1	1011	0.081243	5	gRNA_3796;gRNA_3794;gRNA_3789;gRNA_3788;gRNA_3787;	1.0912;0.42408;0.43427;0.41784;0.19686;
RBMX2	0.89243	0.88245	1	1012	-0.94639	3	gRNA_8880;gRNA_8883;gRNA_8878;	0.91763;0.24316;0.094261;
NOVA2	0.89324	0.87242	1	1013	-0.25548	4	gRNA_7277;gRNA_7282;gRNA_7284;gRNA_7286;	1.0485;0.95129;0.26983;0.20682;
IPO4	0.89336	0.87242	1	1014	-0.43398	4	gRNA_5519;gRNA_5518;gRNA_5526;gRNA_5517;	1.0562;0.83897;0.75061;0.024977;
DHX9	0.89398	0.88375	1	1015	-0.98616	2	gRNA_3448;gRNA_3454;	0.94311;0.64668;
ERI3	0.89403	0.87242	1	1016	-1.5701	2	gRNA_4349;gRNA_4348;	1.0863;0.12271;
TARDBP	0.89475	0.87242	1	1017	-0.35603	5	gRNA_11339;gRNA_11333;gRNA_11337;gRNA_11331;gRNA_11338;	1.0255;0.80171;0.31818;0.30856;0.054658;
RNPS1	0.89546	0.87242	1	1018	-0.35124	3	gRNA_9276;gRNA_9269;gRNA_9271;	1.0497;0.4163;0.2352;
RBM43	0.89601	0.88622	1	1019	-0.6682	1	gRNA_8736;	0.90491;
EEF1B2	0.89634	0.87393	1	1020	-0.70384	4	gRNA_3616;gRNA_3610;gRNA_3608;gRNA_3614;	1.0273;0.51308;0.46878;0.36195;
EIF1AY	0.89656	0.87393	1	1021	-0.41949	5	gRNA_3730;gRNA_3736;gRNA_3728;gRNA_3731;gRNA_3735;	1.0609;0.61952;0.34325;0.15622;0.14803;
RPL7	0.89824	0.89972	1	1022	-2.1447	1	gRNA_9732;	0.77397;
ERI1	0.90047	0.88234	1	1023	0.14908	7	gRNA_4336;gRNA_4331;gRNA_4327;gRNA_4332;gRNA_4335;gRNA_4333;gRNA_4334;	0.96499;0.81092;0.8323;0.20776;0.163;0.13516;0.09921;
VARS	0.90182	0.90846	1	1024	-1.5405	1	gRNA_11984;	0.73888;
CNOT1	0.90191	0.90846	1	1025	-1.1987	2	gRNA_2442;gRNA_2438;	0.74406;0.27289;
TSEN54	0.90307	0.88916	1	1026	-2.0446	2	gRNA_11769;gRNA_11768;	0.89881;0.47116;
ZFP36L2	0.90383	0.88917	1	1027	0.6512	8	gRNA_12331;gRNA_12338;gRNA_12334;gRNA_12337;gRNA_12336;gRNA_12332;gRNA_12333;gRNA_12339;	1.0269;0.78186;0.76947;0.76692;0.70893;0.59346;0.088061;0.054578;
EIF2S3L	0.90515	0.89316	1	1028	-0.72521	2	gRNA_3888;gRNA_3890;	1.003;0.41602;
PABPC1L2A	0.90645	0.8944	1	1029	-0.55345	4	gRNA_7562;gRNA_7563;gRNA_7565;gRNA_7561;	0.99637;0.99258;0.43597;0.38674;
RRP36	0.9068	0.90315	1	1030	-1.3907	3	gRNA_10252;gRNA_10257;gRNA_10258;	0.82501;0.61104;0.32641;
CWC27	0.90707	0.90315	1	1031	-1.325	2	gRNA_2748;gRNA_2747;	0.84459;0.38026;
PUM1	0.90862	0.89565	1	1032	-0.47045	2	gRNA_8240;gRNA_8237;	0.93946;0.43431;
RBMY1A1	0.91084	0.89933	1	1033	0.11322	5	gRNA_8921;gRNA_8926;gRNA_8918;gRNA_8920;gRNA_8922;	0.96995;0.67009;0.60009;0.54994;0.27966;
DDX19A	0.91112	0.89934	1	1034	-1.5847	3	gRNA_2935;gRNA_2927;gRNA_2936;	0.94352;0.72878;0.25171;
CELF5	0.91131	0.89934	1	1035	-0.80683	4	gRNA_2329;gRNA_2327;gRNA_2331;gRNA_2336;	0.95279;0.77874;0.52625;0.34367;
DHX35	0.91338	0.90309	1	1036	-1.4876	1	gRNA_3367;	0.8965;
DDX21	0.91355	0.93591	1	1037	-1.7776	1	gRNA_2959;	0.50713;
RPS21	0.91362	0.91245	1	1038	-1.71	2	gRNA_9944;gRNA_9947;	0.78885;0.23038;
MRPL27	0.91421	0.90422	1	1039	-1.2792	2	gRNA_6351;gRNA_6350;	0.92903;0.89504;
XRN1	0.9143	0.91344	1	1040	-0.90898	4	gRNA_12087;gRNA_12082;gRNA_12086;gRNA_12083;	0.70134;0.77512;0.63405;0.54436;
SND1	0.91521	0.90422	1	1041	-0.78773	3	gRNA_10722;gRNA_10721;gRNA_10727;	0.91055;0.35068;0.30119;
YBX2	0.91567	0.90535	1	1042	0.12632	6	gRNA_12131;gRNA_12140;gRNA_12137;gRNA_12133;gRNA_12132;gRNA_12135;	0.89484;0.80334;0.33559;0.3014;0.17869;0.073949;
RNF17	0.91639	0.90642	1	1043	-0.39437	3	gRNA_9232;gRNA_9233;gRNA_9227;	0.95245;0.5428;0.22876;
DGCR8	0.91854	0.92155	1	1044	-0.87291	3	gRNA_3295;gRNA_3287;gRNA_3292;	0.74978;0.53197;0.55033;
NAA38	0.91983	0.90981	1	1045	-0.054441	5	gRNA_7069;gRNA_7071;gRNA_7074;gRNA_7076;gRNA_7070;	0.94991;0.8011;0.59551;0.59559;0.21785;
STAU2	0.91992	0.90981	1	1046	-0.50199	4	gRNA_11237;gRNA_11233;gRNA_11234;gRNA_11239;	0.90884;0.80328;0.52782;0.22437;
SRSF6	0.92095	0.90981	1	1047	0.2974	7	gRNA_11171;gRNA_11180;gRNA_11176;gRNA_11173;gRNA_11177;gRNA_11178;gRNA_11172;	0.91994;0.80492;0.89863;0.46084;0.34029;0.2545;0.16636;
DDX39A	0.92103	0.92342	1	1048	-0.56897	3	gRNA_3038;gRNA_3044;gRNA_3045;	0.80149;0.37915;0.34763;
PTRH2	0.92248	0.91416	1	1049	-0.31024	2	gRNA_8212;gRNA_8213;	0.88089;0.46645;
GEMIN2	0.92306	0.91505	1	1050	-2.6595	2	gRNA_4838;gRNA_4837;	0.83356;0.799;
PTRHD1	0.92331	0.91506	1	1051	-0.52742	2	gRNA_8217;gRNA_8221;	0.88785;0.88757;
FASTKD5	0.92496	0.91704	1	1052	-0.93557	2	gRNA_4628;gRNA_4629;	0.89045;0.27865;
INTS5	0.92527	0.92966	1	1053	0.19448	6	gRNA_5455;gRNA_5451;gRNA_5453;gRNA_5450;gRNA_5456;gRNA_5452;	0.72819;0.57575;0.36231;0.31023;0.23929;0.14966;
DDX3X	0.92789	0.92309	1	1054	-1.6962	2	gRNA_3060;gRNA_3064;	0.84063;0.52698;
METTL2B	0.92824	0.92354	1	1055	-1.7795	2	gRNA_6088;gRNA_6087;	0.87522;0.18672;
PIH1D3	0.92894	0.92441	1	1056	-0.66086	3	gRNA_7850;gRNA_7848;gRNA_7849;	0.87503;0.12332;0.093812;
ERI2	0.93079	0.9282	1	1057	-0.68079	3	gRNA_4345;gRNA_4346;gRNA_4341;	0.83358;0.44866;0.17546;
CDC40	0.93178	0.93989	1	1058	-2.7456	1	gRNA_2277;	0.70179;
EIF5B	0.93357	0.94133	1	1059	-0.86017	3	gRNA_4200;gRNA_4204;gRNA_4198;	0.69726;0.16718;0.14319;
THOC6	0.93391	0.94133	1	1060	-1.9811	3	gRNA_11536;gRNA_11535;gRNA_11532;	0.6902;0.27163;0.094261;
EXO1	0.93405	0.93265	1	1061	-0.6444	4	gRNA_4405;gRNA_4406;gRNA_4399;gRNA_4398;	0.82834;0.70598;0.74206;0.42473;
LSM2	0.93465	0.94133	1	1062	-0.34832	2	gRNA_5843;gRNA_5846;	0.69522;0.55045;
MATR3	0.93556	0.93434	1	1063	0.50263	7	gRNA_5987;gRNA_5993;gRNA_5991;gRNA_5989;gRNA_5996;gRNA_5994;gRNA_5995;	0.79494;0.7744;0.63867;0.59551;0.54142;0.46384;0.0015496;
CPSF2	0.93564	0.94204	1	1064	-0.85172	3	gRNA_2590;gRNA_2593;gRNA_2594;	0.69956;0.47253;0.27526;
MTIF3	0.9359	0.94204	1	1065	-0.78014	3	gRNA_6997;gRNA_7006;gRNA_6998;	0.6979;0.31608;0.25171;
PHAX	0.9377	0.95495	1	1066	-0.90847	3	gRNA_7832;gRNA_7835;gRNA_7833;	0.40864;0.20513;0.11221;
RBM25	0.93988	0.96392	1	1067	-0.90847	2	gRNA_8614;gRNA_8615;	0.19551;0.0011263;
NSRP1	0.94097	0.94909	1	1068	-1.9658	2	gRNA_7304;gRNA_7300;	0.64572;0.48884;
RPS26	0.94126	0.95888	1	1069	-0.63359	4	gRNA_9982;gRNA_9986;gRNA_9981;gRNA_9988;	0.35935;0.33451;0.19441;0.228;
HEATR1	0.94224	0.95092	1	1070	-3.1889	2	gRNA_176;gRNA_171;	0.63766;0.57839;
NXF2	0.94272	0.94432	1	1071	0.20927	6	gRNA_7444;gRNA_7437;gRNA_7446;gRNA_7438;gRNA_7442;gRNA_7439;	0.74792;0.70831;0.69476;0.40357;0.37601;0.042531;
NOVA1	0.94291	0.94576	1	1072	-0.55963	3	gRNA_7273;gRNA_7268;gRNA_7274;	0.7854;0.67409;0.24236;
QKI	0.94316	0.94642	1	1073	-0.21066	5	gRNA_8357;gRNA_8361;gRNA_8358;gRNA_8363;gRNA_8362;	0.76873;0.3226;0.20235;0.11739;0.087109;
TRMT2A	0.94386	0.94763	1	1074	-0.26057	4	gRNA_11709;gRNA_11708;gRNA_11710;gRNA_11703;	0.75192;0.34958;0.35678;0.18524;
RPL23	0.94561	0.96369	1	1075	-1.5838	1	gRNA_9456;	0.35561;
PRPF38B	0.94636	0.95511	1	1076	-1.5405	2	gRNA_8086;gRNA_8078;	0.62592;0.34662;
CARS2	0.94834	0.95421	1	1077	-1.6003	2	gRNA_2228;gRNA_2227;	0.75015;0.51745;
EDC4	0.94843	0.95421	1	1078	-0.78294	5	gRNA_3584;gRNA_3581;gRNA_3580;gRNA_3583;gRNA_3585;	0.63839;0.26235;0.11226;0.098164;0.072991;
MRPL42	0.95006	0.95687	1	1079	-1.5085	4	gRNA_6503;gRNA_6505;gRNA_6499;gRNA_6502;	0.68406;0.42735;0.36047;0.29288;
PARP12	0.95195	0.95745	1	1080	-1.1614	1	gRNA_7748;	0.71645;
COPZ1	0.95232	0.964	1	1081	-1.2677	2	gRNA_130;gRNA_136;	0.6118;0.47411;
MRPL10	0.95244	0.95791	1	1082	-0.094231	3	gRNA_6193;gRNA_6196;gRNA_6187;	0.7208;0.61167;0.11404;
RBMS3	0.95298	0.95791	1	1083	-0.60421	3	gRNA_8864;gRNA_8857;gRNA_8860;	0.73891;0.56532;0.30445;
ZCCHC2	0.95351	0.95841	1	1084	-0.34963	5	gRNA_12246;gRNA_12248;gRNA_12242;gRNA_12243;gRNA_12250;	0.70275;0.69257;0.48726;0.2968;0.08273;
RPL10	0.95467	0.96027	1	1085	-2.8678	1	gRNA_9288;	0.69341;
ELAC2	0.95539	0.96186	1	1086	-0.98956	4	gRNA_4220;gRNA_4224;gRNA_4222;gRNA_4225;	0.69246;0.3697;0.34939;0.23026;
RPLP1	0.95554	0.96186	1	1087	-1.2206	1	gRNA_9795;	0.68263;
HNRNPC	0.95755	0.97135	1	1088	-1.7392	1	gRNA_5101;	0.53676;
SNRPD2	0.95764	0.97135	1	1089	-1.4009	1	gRNA_10864;	0.55935;
SRSF2	0.95788	0.96541	1	1090	-2.5042	1	gRNA_11135;	0.69778;
SRSF1	0.95879	0.96582	1	1091	-1.9112	2	gRNA_11097;gRNA_11092;	0.66245;0.28255;
MOV10L1	0.95922	0.96631	1	1092	-1.4468	2	gRNA_6168;gRNA_6176;	0.66432;0.60727;
PTBP3	0.96004	0.97292	1	1093	-0.49811	4	gRNA_8195;gRNA_8196;gRNA_8187;gRNA_8193;	0.53697;0.42419;0.33949;0.16591;
LSM4	0.96055	0.97365	1	1094	-0.61893	3	gRNA_5859;gRNA_5860;gRNA_5863;	0.53827;0.37189;0.1692;
APOBEC3C	0.96178	0.96956	1	1095	-0.14446	4	gRNA_1997;gRNA_2001;gRNA_2004;gRNA_1998;	0.63532;0.60359;0.33883;0.05332;
SRSF12	0.96214	0.97081	1	1096	-0.80579	1	gRNA_11129;	0.63427;
SPATS2	0.96222	0.97081	1	1097	-1.0002	4	gRNA_10959;gRNA_10960;gRNA_10955;gRNA_10951;	0.59897;0.42747;0.13448;0.064508;
RBM39	0.96386	0.97332	1	1098	-2.5066	1	gRNA_8691;	0.61618;
RBM3	0.96432	0.97368	1	1099	-0.88354	2	gRNA_8653;gRNA_8656;	0.59895;0.2447;
NANOS3	0.96592	0.97574	1	1100	-0.54538	3	gRNA_7109;gRNA_7111;gRNA_7114;	0.59935;0.34825;0.17313;
REPIN1	0.96818	0.97843	1	1101	-0.54756	2	gRNA_9011;gRNA_9009;	0.57252;0.45838;
LSM7	0.96824	0.97966	1	1102	-1.7762	1	gRNA_5896;	0.29091;
ADAT3	0.96914	0.97995	1	1103	-1.5389	1	gRNA_1829;	0.43488;
RNPC3	0.9719	0.98175	1	1104	-1.3564	1	gRNA_9266;	0.48809;
BMS1	0.97372	0.98505	1	1105	-1.1154	1	gRNA_2127;	0.22977;
EIF3CL	0.97407	0.98345	1	1106	-1.871	1	gRNA_3927;	0.5205;
RBM19	0.97422	0.98345	1	1107	-2.7413	1	gRNA_8566;	0.49359;
RBM33	0.97484	0.98346	1	1108	-3.2061	2	gRNA_8662;gRNA_8660;	0.44517;0.19009;
RNMTL1	0.9749	0.98346	1	1109	-2.327	2	gRNA_9256;gRNA_9249;	0.45953;0.37768;
RDM1	0.97508	0.98346	1	1110	-0.47335	3	gRNA_8997;gRNA_9001;gRNA_8999;	0.50223;0.4954;0.027793;
PINX1	0.97514	0.98478	1	1111	-2.8846	2	gRNA_7857;gRNA_7861;	0.34141;0.13253;
ELAVL1	0.97529	0.98372	1	1112	-0.54252	3	gRNA_4233;gRNA_4229;gRNA_4236;	0.47608;0.21528;0.16425;
SYF2	0.97729	0.98555	1	1113	-0.7202	1	gRNA_11279;	0.46548;
SNRPA	0.9777	0.98736	1	1114	-1.5448	2	gRNA_10807;gRNA_10810;	0.32341;0.030207;
DAZ3	0.97851	0.98678	1	1115	-0.39492	3	gRNA_2798;gRNA_2802;gRNA_2803;	0.44037;0.4325;0.19078;
MBNL1	0.97856	0.98678	1	1116	-0.18483	4	gRNA_6008;gRNA_6014;gRNA_6007;gRNA_6012;	0.45017;0.44373;0.32361;0.24567;
DCP1A	0.97924	0.9872	1	1117	-1.4176	2	gRNA_2852;gRNA_2854;	0.42822;0.33026;
ZNF622	0.9796	0.98736	1	1118	-0.034709	5	gRNA_12410;gRNA_12405;gRNA_12407;gRNA_12402;gRNA_12409;	0.41489;0.12053;0.059561;0.042765;0.0058694;
MRPS6	0.9802	0.98769	1	1119	-0.3583	4	gRNA_6917;gRNA_6922;gRNA_6920;gRNA_6925;	0.41295;0.30119;0.21002;0.11192;
RPS27	0.98047	0.98892	1	1120	-0.71706	2	gRNA_9994;gRNA_10000;	0.27168;0.28913;
PRPF40A	0.98065	0.98892	1	1121	-1.4699	3	gRNA_8113;gRNA_8115;gRNA_8110;	0.25252;0.24679;0.022748;
PAPOLB	0.9809	0.98819	1	1122	-0.35944	4	gRNA_7699;gRNA_7706;gRNA_7702;gRNA_7698;	0.37266;0.29779;0.15375;0.068573;
DDX54	0.98096	0.98819	1	1123	-2.3496	2	gRNA_3204;gRNA_3201;	0.37381;0.13956;
THOC1	0.98099	0.98819	1	1124	-2.688	1	gRNA_11497;	0.35291;
MRPL55	0.98144	0.98855	1	1125	0.062182	6	gRNA_6631;gRNA_6632;gRNA_6634;gRNA_6629;gRNA_6635;gRNA_6633;	0.38148;0.33233;0.13902;0.10455;0.094975;0.029389;
DDX27	0.98661	0.99423	1	1126	-1.5959	1	gRNA_3008;	0.16629;
U2AF2	0.98687	0.99622	1	1127	-1.3758	0
INTS9	0.98687	0.99622	1	1128	-0.90847	0
PRPF6	0.98687	0.99622	1	1129	-2.1225	0
GPKOW	0.98697	0.99301	1	1130	-1.5195	1	gRNA_4939;	0.28875;
MRPS33	0.98707	0.99301	1	1131	-0.40832	4	gRNA_6874;gRNA_6875;gRNA_6871;gRNA_6868;	0.29361;0.16955;0.16265;0.15236;
UPF2	0.98962	0.99635	1	1132	-3.6613	1	gRNA_11855;	0.082886;
TARS2	0.98986	0.99537	1	1133	-2.0599	1	gRNA_11355;	0.19529;
RNF113A	0.99024	0.99695	1	1134	-3.7557	1	gRNA_9216;	0.07655;
BICC1	0.99117	0.99654	1	1135	-0.71615	2	gRNA_2123;gRNA_2118;	0.18396;0.11302;
RPS4X	0.99236	0.99807	1	1136	-2.8419	0
RPL18A	0.99236	0.99807	1	1137	-0.90847	0
SNUPN	0.99469	0.99875	1	1138	-1.3532	0
OASL	0.99517	0.99902	1	1139	-3.5431	0
MRPL13	0.99556	0.99907	1	1140	-3.2844	0
CSTF1	0.99578	0.99906	1	1141	-1.0954	0
EIF3F	0.9963	0.99921	1	1142	-1.1018	0
DDX18	0.99676	0.99969	1	1143	-1.5918	0
CIRBP	0.99705	0.99941	1	1144	-0.8964	0
RPS11	0.9976	0.99971	1	1145	-2.5042	0
HNRNPR	0.99964	1	1	1146	-2.026	0
SF3B1	1	1	1	1147	-2.6467	0

## Sheet: Sheet2
id	pos|score	pos|p-value	pos|fdr	pos|rank	pos|lfc	pos|goodsgrnacount	pos|goodsgrnaid	pos|goodsgrnalfc
DDX24	0.00037761	0.00024765	0.060025	7	-0.28417	5	gRNA_2977;gRNA_2984;gRNA_2981;gRNA_2978;gRNA_2982;	8.2702;1.2599;0.87742;0.3863;0.19441;
DDX46	0.0088528	0.0064466	0.233498	58	-0.90847	4	gRNA_3118;gRNA_3122;gRNA_3120;gRNA_3117;	4.1876;3.1813;0.46295;0.38192;
DHX58	0.01029	0.0085249	0.24686	66	1.0301	8	gRNA_3436;gRNA_3432;gRNA_3430;gRNA_3433;gRNA_3429;gRNA_3435;gRNA_3431;gRNA_3427;	3.8456;2.2694;2.3084;1.5208;1.2888;0.77138;0.47788;0.29887;
DDX41	0.0095685	0.006896	0.234584	62	0.91245	6	gRNA_3090;gRNA_3095;gRNA_3093;gRNA_3092;gRNA_3087;gRNA_3091;	4.1819;3.3656;1.3404;1.3243;1.2444;0.58048;
DDX60L	0.012795	0.01068	0.270179	76	0.52298	5	gRNA_3273;gRNA_3270;gRNA_3271;gRNA_3267;gRNA_3275;	2.5818;2.5243;1.7709;1.6824;1.0758;
DDX60	0.020768	0.018002	0.31166	115	-1.7417	3	gRNA_3257;gRNA_3262;gRNA_3258;	3.1834;2.7993;2.2036;
DDX25	0.026858	0.026448	0.379987	133	0.86384	8	gRNA_2990;gRNA_2991;gRNA_2988;gRNA_2995;gRNA_2987;gRNA_2993;gRNA_2994;gRNA_2992;	3.3808;1.7744;1.6005;1.5221;1.0954;0.63225;0.4487;0.35176;
DDX51	0.031389	0.026652	0.379987	141	-0.42956	4	gRNA_3171;gRNA_3172;gRNA_3175;gRNA_3167;	4.0454;2.6706;0.73773;0.48513;
DDX5	0.046663	0.040444	0.449454	179	-0.96043	3	gRNA_3153;gRNA_3150;gRNA_3156;	2.699;2.071;1.405;
DHX8	0.054068	0.063933	0.605337	194	-0.90847	3	gRNA_3445;gRNA_3446;gRNA_3437;	4.1425;0.5618;0.10177;
DDX56	0.093311	0.10727	0.736316	265	-0.7551	3	gRNA_3219;gRNA_3222;gRNA_3224;	2.5227;2.1943;0.63458;
DHX33	0.095986	0.10784	0.736316	273	-0.56266	4	gRNA_3348;gRNA_3350;gRNA_3353;gRNA_3352;	2.2838;2.1946;0.69718;0.55777;
DHX40	0.095991	0.10543	0.736316	274	0.66877	6	gRNA_3407;gRNA_3415;gRNA_3414;gRNA_3416;gRNA_3408;gRNA_3413;	2.2428;1.5065;1.4001;1.1349;0.97592;0.36163;
DHX57	0.12608	0.14333	0.827219	320	-0.10711	5	gRNA_3424;gRNA_3418;gRNA_3423;gRNA_3425;gRNA_3417;	3.8063;1.9606;0.92803;0.69416;0.1266;
DHX36	0.13696	0.14938	0.827567	342	-1.7166	3	gRNA_3380;gRNA_3386;gRNA_3381;	2.5202;2.1154;0.36047;
DDX49	0.16399	0.17076	0.851167	385	0.024949	5	gRNA_3146;gRNA_3144;gRNA_3138;gRNA_3143;gRNA_3139;	2.1491;1.5805;1.4012;0.90244;0.26946;
DHX32	0.16804	0.17076	0.851167	390	0.16371	6	gRNA_3341;gRNA_3342;gRNA_3345;gRNA_3337;gRNA_3340;gRNA_3346;	2.0946;1.9996;0.76859;0.5409;0.21202;0.1154;
DDX58	0.18333	0.18499	0.881322	412	-0.85454	3	gRNA_3236;gRNA_3232;gRNA_3230;	1.9675;1.9449;0.97575;
DHX15	0.18516	0.19111	0.890679	417	0.21891	6	gRNA_3300;gRNA_3299;gRNA_3302;gRNA_3297;gRNA_3306;gRNA_3304;	2.8969;0.8121;0.95988;0.19441;0.28641;0.24342;
DDX47	0.21274	0.2271	0.955275	462	-0.63054	4	gRNA_3131;gRNA_3134;gRNA_3130;gRNA_3128;	3.0205;0.91877;0.42392;0.27407;
DDX3Y	0.21886	0.23322	0.955275	468	-0.22467	5	gRNA_3072;gRNA_3073;gRNA_3071;gRNA_3076;gRNA_3069;	1.8998;1.602;1.2689;0.77516;0.36959;
DDX26B	0.26005	0.27708	1	521	0.34791	7	gRNA_3005;gRNA_3002;gRNA_3000;gRNA_3001;gRNA_3003;gRNA_2997;gRNA_3006;	3.0066;1.7323;0.63931;0.65984;0.41057;0.28525;0.10291;
DDX31	0.26147	0.29919	1	522	-0.22654	5	gRNA_3035;gRNA_3033;gRNA_3027;gRNA_3028;gRNA_3036;	1.5746;1.1775;0.99555;0.65604;0.45539;
DHX34	0.2674	0.28871	1	531	0.31882	7	gRNA_3357;gRNA_3360;gRNA_3365;gRNA_3359;gRNA_3366;gRNA_3364;gRNA_3363;	1.4937;1.4152;1.1785;0.46318;0.37725;0.2604;0.080333;
DDX19B	0.28672	0.31588	1	564	-0.27938	3	gRNA_2945;gRNA_2941;gRNA_2938;	1.9173;1.6712;0.22437;
DHX29	0.28754	0.31779	1	566	-0.8982	2	gRNA_3317;gRNA_3325;	2.4773;1.3144;
DHX38	0.31059	0.35107	1	585	-0.27166	5	gRNA_3403;gRNA_3397;gRNA_3404;gRNA_3399;gRNA_3402;	2.2861;1.5146;0.83179;0.30681;0.19441;
DDX17	0.35234	0.38983	1	619	-0.14483	5	gRNA_2909;gRNA_2910;gRNA_2912;gRNA_2913;gRNA_2916;	2.6379;1.0063;0.31271;0.17488;0.0088331;
DDX6	0.35952	0.39402	1	624	-0.54929	5	gRNA_3252;gRNA_3256;gRNA_3248;gRNA_3247;gRNA_3254;	1.8088;1.569;0.8255;0.51767;0.072319;
DDX53	0.37213	0.38972	1	638	0.47227	7	gRNA_3196;gRNA_3195;gRNA_3187;gRNA_3194;gRNA_3191;gRNA_3190;gRNA_3193;	2.2347;1.2178;1.0307;0.84398;0.70428;0.24026;0.1078;
DDX1	0.41457	0.42738	1	668	-0.90847	2	gRNA_2888;gRNA_2889;	1.5999;1.1365;
DHX30	0.4173	0.44569	1	670	-1.7537	2	gRNA_3328;gRNA_3331;	1.8247;1.3678;
DDX55	0.42236	0.43422	1	673	-0.54087	4	gRNA_3215;gRNA_3210;gRNA_3208;gRNA_3214;	1.2961;0.8121;0.3393;0.024825;
DDX52	0.44362	0.47062	1	689	-2.7308	2	gRNA_3182;gRNA_3180;	2.221;0.77132;
DDX10	0.45331	0.46827	1	700	-0.80699	3	gRNA_2898;gRNA_2899;gRNA_2903;	1.2476;1.2363;0.49344;
DHX37	0.51699	0.55342	1	747	-0.59475	4	gRNA_3391;gRNA_3392;gRNA_3390;gRNA_3396;	1.8858;0.55598;0.36733;0.14176;
DDX50	0.53424	0.55072	1	762	-0.95413	2	gRNA_3166;gRNA_3162;	2.0076;0.36393;
DDX42	0.53897	0.58282	1	769	-0.43456	3	gRNA_3098;gRNA_3101;gRNA_3102;	1.3588;1.1118;0.85641;
DDX28	0.5964	0.64736	1	809	-1.229	3	gRNA_3026;gRNA_3017;gRNA_3025;	1.845;0.29124;0.12597;
DHX16	0.64871	0.65245	1	852	-1.3845	1	gRNA_3316;	1.6619;
DDX20	0.65745	0.68593	1	855	-2.9943	2	gRNA_2949;gRNA_2947;	1.6312;0.51224;
DDX39B	0.67714	0.67079	1	865	-1.6315	3	gRNA_3049;gRNA_3050;gRNA_3048;	1.4877;0.92527;0.68217;
DDX4	0.83925	0.79451	1	958	-0.87543	2	gRNA_3078;gRNA_3079;	1.2577;0.79752;
DDX43	0.84717	0.80353	1	968	-1.4997	3	gRNA_3115;gRNA_3108;gRNA_3110;	1.2068;1.0125;0.37246;
DDX23	0.8818	0.85607	1	996	-2.2271	3	gRNA_2974;gRNA_2972;gRNA_2973;	0.89214;0.68666;0.56671;
DDX59	0.88623	0.87439	1	1005	-1.6687	3	gRNA_3245;gRNA_3238;gRNA_3237;	0.87905;0.81267;0.55046;
DHX9	0.89398	0.88375	1	1015	-0.98616	2	gRNA_3448;gRNA_3454;	0.94311;0.64668;
DDX19A	0.91112	0.89934	1	1034	-1.5847	3	gRNA_2935;gRNA_2927;gRNA_2936;	0.94352;0.72878;0.25171;
DHX35	0.91338	0.90309	1	1036	-1.4876	1	gRNA_3367;	0.8965;
DDX21	0.91355	0.93591	1	1037	-1.7776	1	gRNA_2959;	0.50713;
DDX39A	0.92103	0.92342	1	1048	-0.56897	3	gRNA_3038;gRNA_3044;gRNA_3045;	0.80149;0.37915;0.34763;
DDX3X	0.92789	0.92309	1	1054	-1.6962	2	gRNA_3060;gRNA_3064;	0.84063;0.52698;
DDX54	0.98096	0.98819	1	1123	-2.3496	2	gRNA_3204;gRNA_3201;	0.37381;0.13956;
DDX27	0.98661	0.99423	1	1126	-1.5959	1	gRNA_3008;	0.16629;
